# Supplementary material for: Superconducting nonlinear transport in optically driven high-temperature K3C60
Source: Nat Commun. 2023 Nov 9;14:7233. doi: 10.1038/s41467-023-42989-7 (PMC10636163; doi:10.1038/s41467-023-42989-7)
Supplement: Supplementary file 3 — Source Data [file 41467_2023_42989_MOESM3_ESM.zip]

Archive with 6 entries (6 files):
- Source Data/Dataset for fig 1.xlsx
- Source Data/Dataset for fig 2.xlsx
- Source Data/Dataset for fig 3.xlsx
- Source Data/Dataset for fig 4.xlsx
- Source Data/Dataset for fig 5.xlsx
- Source Data/Dataset for fig 6.xlsx
