# Supplementary material for: Superconducting nonlinear transport in optically driven high-temperature K3C60
Source: Nat Commun. 2023 Nov 9;14:7233. doi: 10.1038/s41467-023-42989-7 (PMC10636163; doi:10.1038/s41467-023-42989-7)
Supplement: Supplementary file 3 — Source Data [file 41467_2023_42989_MOESM3_ESM.zip › Source Data/Dataset for fig 1.xlsx]

## Sheet: Fig1a
R_4point	T_4point
29.8028	26.0069
29.8028	25.5094
29.8572	25.0095
29.9115	24.511
29.9115	24.0102
29.9659	23.5106
29.9659	23.0026
29.9115	22.5071
29.8572	22.008
30.0203	21.5089
29.9659	21.0058
30.0747	20.5077
30.0203	20.0021
29.9659	19.5029
29.8572	19.0048
29.5852	18.5067
28.8238	18.0062
27.4098	17.5059
25.2888	17.0065
22.1889	16.5067
17.5118	16.0003
11.2032	15.5041
6.74369	15.0019
2.61046	14.5056
0.0543846	13.9997
0	13.5032
0	13.0039
0.163154	12.4863
0	11.9585
0.0543846	11.5008
0	11.0031
0	10.5032
0	9.99833
0	9.6941

## Sheet: Fig1b
Delay	Inpulse8K	Delay	Inpluse20K	Delay	TransmittedPulse8K	Delay	TransmittedPulse20K
0	0.00573829	0	0.00753845	0	0.00246031	0	-0.00206036
0.133333	0.00459766	0.133333	0.00371361	0.1	-0.00087881	0.1	0.000941849
0.266666	0.00873025	0.266666	0.00163404	0.2	-0.000878818	0.2	-0.00366797
0.399999	0.00669034	0.399999	0.00881977	0.3	-0.000698359	0.3	-0.000287893
0.533332	0.00511091	0.533332	0.00685163	0.4	0.00422012	0.4	-0.00217029
0.666665	0.00179877	0.666665	0.00972949	0.5	-0.000788615	0.5	0.00144338
0.799998	0.00789679	0.799998	0.00213534	0.6	-0.000292237	0.6	-0.000281013
0.933331	0.00726067	0.933331	0.00445633	0.7	-0.00105929	0.7	-0.00258936
1.06666	0.00579091	1.06666	0.00640585	0.8	0.00227981	0.8	0.00133344
1.2	0.00989291	1.2	0.00774279	0.9	-0.000833688	0.9	-0.00153138
1.33333	0	1.33333	0.00575612	1	-0.00340574	1	0.00293418
1.46666	0.00379479	1.46666	0	1.1	-0.000292223	1.1	0.000591479
1.6	0.00361934	1.6	0.00597886	1.2	0.00205419	1.2	-0.00276112
1.73333	0.00695347	1.73333	0.0098782	1.3	0.000971209	1.3	0.00217159
1.86666	0.00528636	1.86666	0.00809559	1.4	0.000294329	1.4	0.000392243
1.99999	0.00423356	1.99999	0.00356494	1.5	0.000519972	1.5	0.00101741
2.13333	0.00511091	2.13333	0.00337928	1.6	0.00507748	1.6	-4.05687e-05
2.26666	0.00739224	2.26666	0.00111409	1.7	-0.00408259	1.7	5.56151e-05
2.39999	0.00449669	2.39999	0.00466061	1.8	-0.00466921	1.8	0.00285862
2.53333	0.00289546	2.53333	0.00677729	1.9	0.000926136	1.9	-0.000871833
2.66666	0.00971736	2.66666	0.00807712	2	-0.000923961	2	0.00252198
2.79999	0.00570314	2.79999	0.00982239	2.1	0.00322739	2.1	-0.00085123
2.93333	0.00625167	2.93333	0.00441904	2.2	-0.00227768	2.2	-0.00117413
3.06666	0.00835736	3.06666	0.0109364	2.3	-0.000292223	2.3	0.00101053
3.19999	0.0138194	3.19999	0.00740846	2.4	0.00232492	2.4	-0.000569573
3.33332	0.0104851	3.33332	0.00330505	2.5	-0.000111738	2.5	0.00223342
3.46666	0.00776504	3.46666	0.013963	2.6	-0.00191664	2.6	-0.0011535
3.59999	0.00993679	3.59999	0.00971097	2.7	0.000294381	2.7	-0.000349724
3.73332	0.00576892	3.73332	0.0099895	2.8	0.00205417	2.8	-0.00219778
3.86666	0.00774323	3.86666	0.0131459	2.9	0.0032274	2.9	0.00187619
3.99999	0.0157058	3.99999	0.0154298	3	0.000835868	3	-0.0014558
4.13332	0.0145213	4.13332	0.0153184	3.1	0.0020542	3.1	-0.00258249
4.26666	0.0189961	4.26666	0.0142415	3.2	0.0022347	3.2	0.00267998
4.39999	0.0183601	4.39999	0.0180107	3.3	0.00422013	3.3	-6.80442e-05
4.53332	0.0226374	4.53332	0.0242308	3.4	0.000159005	3.4	-0.00132528
4.66666	0.0274194	4.66666	0.0260876	3.5	0.000835816	3.5	0.00080446
4.79999	0.0209045	4.79999	0.030581	3.6	0.00494215	3.6	7.52371e-06
4.93332	0.0255768	4.93332	0.0352601	3.7	0.00318228	3.7	0.00249448
5.06665	0.0389137	5.06665	0.0362813	3.8	0.00381404	3.8	9.68511e-05
5.19999	0.0452311	5.19999	0.0417587	3.9	0.00539335	3.9	-0.000823768
5.33332	0.0567473	5.33332	0.0509497	4	0.00521285	4	0.00283798
5.46665	0.0708299	5.46665	0.065841	4.1	0.00864225	4.1	0.000811304
5.59999	0.0870622	5.59999	0.0840373	4.2	0.00877761	4.2	0.00468604
5.73332	0.111784	5.73332	0.107878	4.3	0.0061604	4.3	0.00424636
5.86665	0.141967	5.86665	0.136547	4.4	0.00656655	4.4	0.0032708
5.99998	0.188931	5.99998	0.184823	4.5	0.00864228	4.5	0.00520816
6.13332	0.244209	6.13332	0.234862	4.6	0.00977038	4.6	0.00925465
6.26665	0.322913	6.26665	0.308929	4.7	0.0106277	4.7	0.00670584
6.39998	0.416337	6.39998	0.405889	4.8	0.0121168	4.8	0.00979738
6.53332	0.53492	6.53332	0.520229	4.9	0.01329	4.9	0.0118034
6.66665	0.65607	6.66665	0.650313	5	0.0174414	5	0.00950195
6.79998	0.792248	6.79998	0.776368	5.1	0.0199232	5.1	0.0145927
6.93332	0.909186	6.93332	0.893849	5.2	0.0266015	5.2	0.017588
7.06665	0.985653	7.06665	0.98509	5.3	0.0346786	5.3	0.0234345
7.19998	0.999999	7.19998	0.999999	5.4	0.0362129	5.4	0.0247329
7.33331	0.94402	7.33331	0.9497	5.5	0.0462303	5.5	0.0303526
7.46665	0.819952	7.46665	0.836234	5.6	0.058143	5.6	0.0387616
7.59998	0.668135	7.59998	0.676086	5.7	0.0733947	5.7	0.0478851
7.73331	0.492498	7.73331	0.505857	5.8	0.0838184	5.8	0.0560947
7.86665	0.34645	7.86665	0.353937	5.9	0.103267	5.9	0.0707968
7.99998	0.241642	7.99998	0.239449	6	0.122896	6	0.0819126
8.13331	0.165065	8.13331	0.164974	6.1	0.141216	6.1	0.0966212
8.26665	0.113385	8.26665	0.117793	6.2	0.174472	6.2	0.118571
8.39998	0.0905281	8.39998	0.0924856	6.3	0.203712	6.3	0.138488
8.53331	0.0712905	8.53331	0.0749206	6.4	0.235615	6.4	0.155216
8.66665	0.0541369	8.66665	0.0612733	6.5	0.271488	6.5	0.1729
8.79998	0.044222	8.79998	0.0527322	6.6	0.301495	6.6	0.193819
8.93331	0.0370272	8.93331	0.0384908	6.7	0.331141	6.7	0.210287
9.06664	0.0271781	9.06664	0.0321035	6.8	0.363721	6.8	0.217906
9.19998	0.0180967	9.19998	0.0189205	6.9	0.389803	6.9	0.225532
9.33331	0.0179433	9.33331	0.0241937	7	0.409838	7	0.22604
9.46664	0.0153768	9.46664	0.0236924	7.1	0.423601	7.1	0.217047
9.59998	0.0157935	9.59998	0.0219656	7.2	0.427616	7.2	0.207593
				7.3	0.424999	7.3	0.190597
				7.4	0.415207	7.4	0.164202
				7.5	0.401037	7.5	0.138205
				7.6	0.377076	7.6	0.112874
				7.7	0.357399	7.7	0.0870064
				7.8	0.326858	7.8	0.0713055
				7.9	0.305668	7.9	0.0549768
				8	0.28425	8	0.0406575
				8.1	0.263069	8.1	0.035634
				8.2	0.242464	8.2	0.0320639
				8.3	0.222675	8.3	0.0319064
				8.4	0.203862	8.4	0.0270467
				8.5	0.186126	8.5	0.0310756
				8.6	0.16952	8.6	0.0306832
				8.7	0.154062	8.7	0.0253801
				8.8	0.139743	8.8	0.0221582
				8.9	0.126536	8.9	0.0196273
				9	0.114398	9	0.0135165
				9.1	0.10328	9.1	0.0126826
				9.2	0.0931242	9.2	0.00487044
				9.3	0.0838702	9.3	0.00292343
				9.4	0.0754567	9.4	0.00437135
				9.5	0.0678225	9.5	0.00125319
				9.6	0.0609076	9.6	0.00247959
				9.7	0.0546541	9.7	-0.000282632
				9.8	0.0490069	9.8	0.00286809
				9.9	0.0439139	9.9	-0.00195533
				10	0.039326	10	0.00187816
				10.1	0.0351975	10.1	0.000933092
				10.2	0.031486	10.2	-0.000443817
				10.3	0.0281524	10.3	0.00249531
				10.4	0.0251607	10.4	-0.00230707
				10.5	0.0224777	10.5	0.00131725
				10.6	0.0200732	10.6	-0.00157855
				10.7	0.0179197	10.7	-0.00128443
				10.8	0.0159921	10.8	-0.00312587
				10.9	0.0142675	10.9	-0.00283609
				11	0.0127254	11	1.69516e-05
				11.1	0.0113471	11.1	0
				11.2	0.0101157	11.2	0
				11.3	0.00901587	11.3	0
				11.4	0.008034	11.4	0
				11.5	0.00715771	11.5	0
				11.6	0.00637586	11.6	0
				11.7	0.00567848	11.7	0
				11.8	0.00505661	11.8	0
				11.9	0.0045022	11.9	0
				12	0.00400805	12	0
				12.1	0.0035677	12.1	0
				12.2	0.00317536	12.2	0
				12.3	0.00282587	12.3	0
				12.4	0.00251459	12.4	0
				12.5	0.0022374	12.5	0
				12.6	0.00199059	12.6	0
				12.7	0.00177086	12.7	0
				12.8	0.00157527	12.8	0
				12.9	0.00140119	12.9	0
				13	0.00124626	13	0
				13.1	0.0011084	13.1	0
				13.2	0.000985728	13.2	0
				13.3	0.000876589	13.3	0
				13.4	0.000779496	13.4	0
				13.5	0.000693125	13.5	0
				13.6	0.000616299	13.6	0
				13.7	0.000547966	13.7	0
				13.8	0.000487191	13.8	0
				13.9	0.000433142	13.9	0
				14	0.000385077	14	0
				14.1	0.000342335	14.1	0
				14.2	0.000304328	14.2	0
				14.3	0.000270535	14.3	0
				14.4	0.000240487	14.4	0
				14.5	0.000213773	14.5	0
				14.6	0.000190021	14.6	0
				14.7	0.000168906	14.7	0
				14.8	0.000150134	14.8	0
				14.9	0.000133446	14.9	0
				15	0.000118611	15	0
				15.1	0.000105423	15.1	0
				15.2	9.37006e-05	15.2	0
				15.3	8.32805e-05	15.3	0
				15.4	7.40182e-05	15.4	0
				15.5	6.57853e-05	15.5	0
				15.6	5.84676e-05	15.6	0
				15.7	5.19633e-05	15.7	0
				15.8	4.61821e-05	15.8	0
				15.9	4.10438e-05	15.9	0
				16	3.64769e-05	16	0
				16.1	3.24179e-05	16.1	0
				16.2	2.88103e-05	16.2	0
				16.3	2.56041e-05	16.3	0
				16.4	2.27545e-05	16.4	0
				16.5	2.02219e-05	16.5	0
				16.6	1.79712e-05	16.6	0
				16.7	1.59708e-05	16.7	0
				16.8	1.41931e-05	16.8	0
				16.9	1.26132e-05	16.9	0
				17	1.12091e-05	17	0
				17.1	9.96123e-06	17.1	0
				17.2	8.85228e-06	17.2	0
				17.3	7.86676e-06	17.3	0
				17.4	6.99094e-06	17.4	0
				17.5	6.2126e-06	17.5	0
				17.6	5.52091e-06	17.6	0
				17.7	4.90621e-06	17.7	0
				17.8	4.35995e-06	17.8	0
				17.9	3.87449e-06	17.9	0
				18	3.44309e-06	18	0
				18.1	3.05971e-06	18.1	0
				18.2	2.71902e-06	18.2	0
				18.3	2.41625e-06	18.3	0
				18.4	2.1472e-06	18.4	0
				18.5	1.9081e-06	18.5	0
				18.6	1.69563e-06	18.6	0
				18.7	1.50681e-06	18.7	0
				18.8	1.33902e-06	18.8	0
				18.9	1.18991e-06	18.9	0
				19	1.0574e-06	19	0
				19.1	9.39651e-07	19.1	0
				19.2	8.35011e-07	19.2	0
				19.3	7.42024e-07	19.3	0
				19.4	6.59391e-07	19.4	0
				19.5	5.8596e-07	19.5	0
				19.6	5.20706e-07	19.6	0
				19.7	4.62718e-07	19.7	0
				19.8	4.11188e-07	19.8	0
				19.9	3.65397e-07	19.9	0
