# Supplementary material for: Superconducting nonlinear transport in optically driven high-temperature K3C60
Source: Nat Commun. 2023 Nov 9;14:7233. doi: 10.1038/s41467-023-42989-7 (PMC10636163; doi:10.1038/s41467-023-42989-7)
Supplement: Supplementary file 3 — Source Data [file 41467_2023_42989_MOESM3_ESM.zip › Source Data/Dataset for fig 2.xlsx]

## Sheet: Fig2aData
Frequency	NormalizedTransmittance8K	Frequency	NormalizedTransmittance16K	Frequency	NormalizedTransmittance100K
0	2.66246	0	1.14428	0	0.88284
0.0390625	2.59706	0.0390625	1.13777	0.0390625	0.888674
0.078125	2.43573	0.078125	1.11944	0.078125	0.898145
0.117188	2.23885	0.117188	1.09277	0.117188	0.900916
0.15625	2.04064	0.15625	1.0641	0.15625	0.898322
0.195312	1.86081	0.195312	1.04039	0.195312	0.895533
0.234375	1.71629	0.234375	1.0211	0.234375	0.901352
0.273438	1.5919	0.273438	0.997672	0.273438	0.915272
0.3125	1.44186	0.3125	0.967646	0.3125	0.914923
0.351562	1.26226	0.351562	0.944067	0.351562	0.896886
0.390625	1.10668	0.390625	0.936547	0.390625	0.89543
0.429688	0.998678	0.429688	0.933995	0.429688	0.925303
0.46875	0.907591	0.46875	0.924171	0.46875	0.9529
0.507812	0.817339	0.507812	0.922788	0.507812	0.94608
0.546875	0.752896	0.546875	0.936243	0.546875	0.921273
0.585938	0.71485	0.585938	0.932864	0.585938	0.889369
0.625	0.68324	0.625	0.905488	0.625	0.856884
0.664062	0.686032	0.664062	0.914216	0.664062	0.888793
0.703125	0.73343	0.703125	0.970288	0.703125	0.977399
0.742188	0.713783	0.742188	0.992915	0.742188	0.986294
0.78125	0.590465	0.78125	1.01095	0.78125	1.01402
0.820312	0.624379	0.820312	1.08464	0.820312	1.31647
0.859375	0.981244	0.859375	0.944399	0.859375	1.61099
0.898438	1.07088	0.898438	0.700266	0.898438	1.08449
0.9375	1.1116	0.9375	0.772101	0.9375	0.856286
0.976562	1.86072	0.976562	0.313965	0.976562	1.11866
1.01562	1.49915	1.01562	0.214027	1.01562	0.567206
1.05469	0.904273	1.05469	0.223753	1.05469	0.49171
1.09375	1.36831	1.09375	2.49584	1.09375	1.5191
1.13281	4.89946	1.13281	3.78472	1.13281	2.38925
1.17188	4.69692	1.17188	2.09331	1.17188	2.74645
1.21094	2.24781	1.21094	0.718725	1.21094	2.02287
1.25	0.642403	1.25	0.618192	1.25	1.5168
1.28906	0.45717	1.28906	0.585835	1.28906	1.26354
1.32812	1.47739	1.32812	0.333168	1.32812	1.2468
1.36719	4.82066	1.36719	1.27545	1.36719	2.09376
1.40625	1.95918	1.40625	1.41284	1.40625	1.33191
1.44531	1.64076	1.44531	1.53812	1.44531	3.17106
1.48438	0.633521	1.48438	0.460503	1.48438	3.06231
1.52344	0.472108	1.52344	0.620636	1.52344	4.02285
1.5625	2.07666	1.5625	1.38821	1.5625	4.82421
1.60156	1.61007	1.60156	0.914595	1.60156	2.74937
1.64062	2.4527	1.64062	1.42476	1.64062	6.32605
1.67969	5.41012	1.67969	1.96444	1.67969	13.8763
1.71875	7.39277	1.71875	1.36802	1.71875	11.9649
1.75781	4.99009	1.75781	2.64462	1.75781	4.60527
1.79688	2.24878	1.79688	1.67367	1.79688	0.484474
1.83594	0.993945	1.83594	0.670803	1.83594	0.423937
1.875	0.569386	1.875	0.145097	1.875	0.842748
1.91406	0.374081	1.91406	0.696906	1.91406	6.49079
1.95312	0.807907	1.95312	1.73601	1.95312	3.3017
1.99219	0.831778	1.99219	1.6913	1.99219	1.14895
2.03125	0.176597	2.03125	1.1846	2.03125	0.365883
2.07031	0.351891	2.07031	0.576322	2.07031	1.55467
2.10938	0.545865	2.10938	0.274179	2.10938	2.19518
2.14844	2.83949	2.14844	4.20966	2.14844	1.51902
2.1875	0.354442	2.1875	0.865382	2.1875	1.62814
2.22656	0.380039	2.22656	1.08315	2.22656	2.40726
2.26562	0.847119	2.26562	1.28518	2.26562	1.95206
2.30469	2.63138	2.30469	1.35549	2.30469	1.63768
2.34375	5.08729	2.34375	1.30591	2.34375	2.05358
2.38281	3.45207	2.38281	0.823806	2.38281	2.24974
2.42188	2.35443	2.42188	0.0740891	2.42188	2.73331
2.46094	1.7161	2.46094	0.517099	2.46094	1.63965
2.5	2.1136	2.5	1.49158	2.5	10.5756
2.53906	4.95337	2.53906	5.77541	2.53906	11.8982
2.57812	0.652146	2.57812	0.828648	2.57812	1.52841
2.61719	0.707822	2.61719	0.664241	2.61719	1.40273
2.65625	1.08611	2.65625	1.07428	2.65625	5.20432
2.69531	1.92734	2.69531	1.4903	2.69531	20.2557
2.73438	3.77504	2.73438	2.64473	2.73438	13.9885
2.77344	1.36576	2.77344	1.09349	2.77344	0.195728
2.8125	0.120223	2.8125	1.46996	2.8125	0.837606
2.85156	0.894693	2.85156	1.76508	2.85156	2.42207
2.89062	0.88464	2.89062	0.855259	2.89062	2.3212
2.92969	0.705933	2.92969	0.339999	2.92969	0.689509
2.96875	0.607025	2.96875	0.389891	2.96875	1.1929
3.00781	0.546948	3.00781	0.523448	3.00781	1.36545
3.04688	0.448504	3.04688	0.563751	3.04688	0.536364
3.08594	0.350221	3.08594	0.511006	3.08594	0.225003
3.125	0.36037	3.125	0.488392	3.125	0.316339
3.16406	0.911312	3.16406	0.287551	3.16406	0.229772
3.20312	0.568004	3.20312	0.0944336	3.20312	0.0945027
3.24219	0.600972	3.24219	0.181217	3.24219	0.110633
3.28125	0.983669	3.28125	0.317162	3.28125	0.750531
3.32031	1.13278	3.32031	0.789464	3.32031	0.960486
3.35938	1.38491	3.35938	0.953007	3.35938	0.473808
3.39844	2.65972	3.39844	1.48172	3.39844	0.79436
3.4375	5.08016	3.4375	1.98012	3.4375	0.669223
3.47656	2.0537	3.47656	0.687064	3.47656	1.12584
3.51562	0.823544	3.51562	0.328196	3.51562	0.89116
3.55469	0.26569	3.55469	0.607991	3.55469	0.191767
3.59375	1.97399	3.59375	1.35017	3.59375	1.22965
3.63281	0.85036	3.63281	0.114092	3.63281	0.951937
3.67188	0.424813	3.67188	0.466717	3.67188	0.253035
3.71094	0.20811	3.71094	0.503071	3.71094	0.653853
3.75	0.186545	3.75	0.211064	3.75	0.915322
3.78906	0.816379	3.78906	1.16557	3.78906	2.3607
3.82812	4.93089	3.82812	5.6621	3.82812	35.9425
3.86719	1.79046	3.86719	0.285275	3.86719	8.53755
3.90625	2.71451	3.90625	1.28785	3.90625	0.954756
3.94531	2.30866	3.94531	1.62549	3.94531	2.23458
3.98438	0.412904	3.98438	0.342814	3.98438	2.72923
4.02344	0.388802	4.02344	0.15418	4.02344	3.31054
4.0625	1.30345	4.0625	0.827737	4.0625	1.53335
4.10156	0.6884	4.10156	0.424009	4.10156	0.339077
4.14062	0.812603	4.14062	0.374087	4.14062	0.537449
4.17969	1.17329	4.17969	0.284174	4.17969	3.22563
4.21875	0.101653	4.21875	0.24256	4.21875	1.36235
4.25781	0.255561	4.25781	0.374601	4.25781	0.546912
4.29688	1.23994	4.29688	1.02205	4.29688	2.09401
4.33594	0.403589	4.33594	0.0585561	4.33594	0.411724
4.375	1.20429	4.375	0.542303	4.375	1.42305
4.41406	0.501521	4.41406	0.110311	4.41406	0.815493
4.45312	0.484919	4.45312	0.455512	4.45312	1.42431
4.49219	0.853004	4.49219	1.17244	4.49219	2.87303
4.53125	0.928116	4.53125	1.29008	4.53125	1.01859
4.57031	1.4941	4.57031	1.81383	4.57031	1.31727
4.60938	0.472306	4.60938	0.0466887	4.60938	0.201929
4.64844	0.619623	4.64844	0.242401	4.64844	0.17541
4.6875	1.05818	4.6875	0.633204	4.6875	1.03451
4.72656	1.79449	4.72656	1.26426	4.72656	8.08128
4.76562	5.79397	4.76562	2.23233	4.76562	23.1236
4.80469	4.98671	4.80469	2.43142	4.80469	5.54382
4.84375	2.07169	4.84375	1.70145	4.84375	1.45166
4.88281	1.35214	4.88281	1.37618	4.88281	4.02525
4.92188	7.21215	4.92188	2.85098	4.92188	8.68109
4.96094	1.59012	4.96094	0.420579	4.96094	0.875998
5	0.339552	5	0.121141	5	0.262439

## Sheet: Fig2aSimulation
Frequency	NormalizedTransmittance8K	Frequency	NormalizedTransmittance16K	Frequency	NormalizedTransmittance100K
0	2.92299	0	1.11896	0	0.890744
0.00610291	2.92224	0.00610291	1.11885	0.00610291	0.89074
0.0122058	2.91999	0.0122058	1.11852	0.0122058	0.890726
0.0183087	2.91626	0.0183087	1.11797	0.0183087	0.890702
0.0244116	2.91105	0.0244116	1.11722	0.0244116	0.890669
0.0305145	2.9044	0.0305145	1.11625	0.0305145	0.890627
0.0366174	2.89634	0.0366174	1.11509	0.0366174	0.890576
0.0427203	2.88689	0.0427203	1.11374	0.0427203	0.890516
0.0488232	2.87611	0.0488232	1.11222	0.0488232	0.890446
0.0549261	2.86404	0.0549261	1.11054	0.0549261	0.890368
0.0610291	2.85073	0.0610291	1.10871	0.0610291	0.890281
0.067132	2.83623	0.067132	1.10675	0.067132	0.890185
0.0732349	2.82061	0.0732349	1.10467	0.0732349	0.89008
0.0793378	2.80392	0.0793378	1.10248	0.0793378	0.889968
0.0854407	2.78622	0.0854407	1.1002	0.0854407	0.889847
0.0915436	2.76759	0.0915436	1.09784	0.0915436	0.889718
0.0976465	2.74807	0.0976465	1.09541	0.0976465	0.889581
0.103749	2.72775	0.103749	1.09294	0.103749	0.889437
0.109852	2.70667	0.109852	1.09043	0.109852	0.889286
0.115955	2.68492	0.115955	1.08788	0.115955	0.889128
0.122058	2.66253	0.122058	1.08532	0.122058	0.888963
0.128161	2.63959	0.128161	1.08275	0.128161	0.888792
0.134264	2.61613	0.134264	1.08018	0.134264	0.888614
0.140367	2.59223	0.140367	1.07761	0.140367	0.888431
0.14647	2.56794	0.14647	1.07506	0.14647	0.888243
0.152573	2.5433	0.152573	1.07253	0.152573	0.888051
0.158676	2.51836	0.158676	1.07002	0.158676	0.887853
0.164778	2.49317	0.164778	1.06754	0.164778	0.887652
0.170881	2.46778	0.170881	1.06509	0.170881	0.887447
0.176984	2.44221	0.176984	1.06268	0.176984	0.88724
0.183087	2.41652	0.183087	1.06031	0.183087	0.88703
0.18919	2.39073	0.18919	1.05798	0.18919	0.886818
0.195293	2.36487	0.195293	1.05568	0.195293	0.886605
0.201396	2.33897	0.201396	1.05343	0.201396	0.886391
0.207499	2.31306	0.207499	1.05123	0.207499	0.886177
0.213602	2.28716	0.213602	1.04906	0.213602	0.885964
0.219705	2.2613	0.219705	1.04694	0.219705	0.885753
0.225807	2.23548	0.225807	1.04486	0.225807	0.885544
0.23191	2.20972	0.23191	1.04282	0.23191	0.885337
0.238013	2.18405	0.238013	1.04083	0.238013	0.885135
0.244116	2.15847	0.244116	1.03887	0.244116	0.884938
0.250219	2.13298	0.250219	1.03696	0.250219	0.884746
0.256322	2.10761	0.256322	1.03508	0.256322	0.884561
0.262425	2.08235	0.262425	1.03324	0.262425	0.884384
0.268528	2.05721	0.268528	1.03144	0.268528	0.884216
0.274631	2.03219	0.274631	1.02967	0.274631	0.884057
0.280734	2.0073	0.280734	1.02793	0.280734	0.88391
0.286837	1.98253	0.286837	1.02623	0.286837	0.883775
0.292939	1.95789	0.292939	1.02456	0.292939	0.883654
0.299042	1.93338	0.299042	1.02291	0.299042	0.883548
0.305145	1.90898	0.305145	1.0213	0.305145	0.883458
0.311248	1.88471	0.311248	1.01971	0.311248	0.883385
0.317351	1.86055	0.317351	1.01815	0.317351	0.883332
0.323454	1.8365	0.323454	1.01661	0.323454	0.8833
0.329557	1.81255	0.329557	1.01509	0.329557	0.883291
0.33566	1.7887	0.33566	1.0136	0.33566	0.883305
0.341763	1.76494	0.341763	1.01213	0.341763	0.883345
0.347866	1.74127	0.347866	1.01067	0.347866	0.883413
0.353969	1.71767	0.353969	1.00924	0.353969	0.883511
0.360071	1.69414	0.360071	1.00782	0.360071	0.88364
0.366174	1.67067	0.366174	1.00642	0.366174	0.883803
0.372277	1.64726	0.372277	1.00503	0.372277	0.884001
0.37838	1.62388	0.37838	1.00366	0.37838	0.884237
0.384483	1.60054	0.384483	1.0023	0.384483	0.884513
0.390586	1.57722	0.390586	1.00096	0.390586	0.88483
0.396689	1.55392	0.396689	0.999624	0.396689	0.885192
0.402792	1.53062	0.402792	0.998303	0.402792	0.885601
0.408895	1.50732	0.408895	0.996994	0.408895	0.886058
0.414998	1.484	0.414998	0.995695	0.414998	0.886567
0.4211	1.46066	0.4211	0.994407	0.4211	0.88713
0.427203	1.43729	0.427203	0.993129	0.427203	0.887748
0.433306	1.41387	0.433306	0.991861	0.433306	0.888426
0.439409	1.3904	0.439409	0.990603	0.439409	0.889164
0.445512	1.36688	0.445512	0.989354	0.445512	0.889966
0.451615	1.34328	0.451615	0.988114	0.451615	0.890834
0.457718	1.31961	0.457718	0.986885	0.457718	0.891771
0.463821	1.29585	0.463821	0.985664	0.463821	0.892778
0.469924	1.272	0.469924	0.984454	0.469924	0.893858
0.476027	1.24805	0.476027	0.983254	0.476027	0.895014
0.48213	1.22399	0.48213	0.982065	0.48213	0.896247
0.488232	1.19982	0.488232	0.980887	0.488232	0.89756
0.494335	1.17553	0.494335	0.979721	0.494335	0.898955
0.500438	1.15112	0.500438	0.978567	0.500438	0.900433
0.506541	1.12659	0.506541	0.977426	0.506541	0.901995
0.512644	1.10192	0.512644	0.976299	0.512644	0.903645
0.518747	1.07713	0.518747	0.975187	0.518747	0.905382
0.52485	1.0522	0.52485	0.97409	0.52485	0.907208
0.530953	1.02714	0.530953	0.973011	0.530953	0.909124
0.537056	1.00194	0.537056	0.971949	0.537056	0.91113
0.543159	0.976622	0.543159	0.970907	0.543159	0.913227
0.549261	0.951176	0.549261	0.969885	0.549261	0.915414
0.555364	0.925611	0.555364	0.968886	0.555364	0.917691
0.561467	0.899934	0.561467	0.967909	0.561467	0.920058
0.56757	0.874152	0.56757	0.966958	0.56757	0.922513
0.573673	0.848278	0.573673	0.966032	0.573673	0.925056
0.579776	0.822322	0.579776	0.965135	0.579776	0.927684
0.585879	0.796301	0.585879	0.964266	0.585879	0.930395
0.591982	0.770229	0.591982	0.963429	0.591982	0.933186
0.598085	0.744128	0.598085	0.962624	0.598085	0.936056
0.604188	0.71802	0.604188	0.961853	0.604188	0.938999
0.610291	0.691928	0.610291	0.961118	0.610291	0.942014
0.616393	0.665882	0.616393	0.96042	0.616393	0.945095
0.622496	0.639915	0.622496	0.95976	0.622496	0.948238
0.628599	0.614061	0.628599	0.95914	0.628599	0.951438
0.634702	0.588362	0.634702	0.958561	0.634702	0.954691
0.640805	0.562863	0.640805	0.958024	0.640805	0.95799
0.646908	0.537618	0.646908	0.95753	0.646908	0.96133
0.653011	0.512684	0.653011	0.957082	0.653011	0.964704
0.659114	0.488129	0.659114	0.956678	0.659114	0.968107
0.665217	0.464029	0.665217	0.95632	0.665217	0.971533
0.67132	0.44047	0.67132	0.956009	0.67132	0.974973
0.677422	0.417554	0.677422	0.955745	0.677422	0.978423
0.683525	0.395394	0.683525	0.955527	0.683525	0.981875
0.689628	0.374122	0.689628	0.955358	0.689628	0.985322
0.695731	0.353888	0.695731	0.955235	0.695731	0.988757
0.701834	0.334864	0.701834	0.95516	0.701834	0.992175
0.707937	0.317241	0.707937	0.95513	0.707937	0.995567
0.71404	0.301231	0.71404	0.955147	0.71404	0.998929
0.720143	0.287059	0.720143	0.95521	0.720143	1.00225
0.726246	0.274955	0.726246	0.955316	0.726246	1.00553
0.732349	0.265137	0.732349	0.955466	0.732349	1.00876
0.738452	0.257793	0.738452	0.955657	0.738452	1.01194
0.744554	0.253053	0.744554	0.95589	0.744554	1.01506
0.750657	0.250976	0.750657	0.956162	0.750657	1.01811
0.75676	0.25153	0.75676	0.956471	0.75676	1.02109
0.762863	0.254596	0.762863	0.956816	0.762863	1.024
0.768966	0.259981	0.768966	0.957196	0.768966	1.02684
0.775069	0.267439	0.775069	0.957608	0.775069	1.02959
0.781172	0.2767	0.781172	0.958051	0.781172	1.03226
0.787275	0.287485	0.787275	0.958522	0.787275	1.03484
0.793378	0.299528	0.793378	0.95902	0.793378	1.03733
0.799481	0.312588	0.799481	0.959543	0.799481	1.03974
0.805584	0.326448	0.805584	0.960088	0.805584	1.04205
0.811686	0.340922	0.811686	0.960654	0.811686	1.04428
0.817789	0.355848	0.817789	0.961239	0.817789	1.04641
0.823892	0.371092	0.823892	0.961841	0.823892	1.04844
0.829995	0.386539	0.829995	0.962458	0.829995	1.05038
0.836098	0.402095	0.836098	0.963088	0.836098	1.05223
0.842201	0.417679	0.842201	0.963729	0.842201	1.05399
0.848304	0.433226	0.848304	0.964379	0.848304	1.05566
0.854407	0.44868	0.854407	0.965038	0.854407	1.05724
0.86051	0.463996	0.86051	0.965703	0.86051	1.05872
0.866613	0.479136	0.866613	0.966372	0.866613	1.06012
0.872715	0.494069	0.872715	0.967045	0.872715	1.06144
0.878818	0.50877	0.878818	0.96772	0.878818	1.06267
0.884921	0.523217	0.884921	0.968396	0.884921	1.06381
0.891024	0.537396	0.891024	0.969071	0.891024	1.06488
0.897127	0.551291	0.897127	0.969744	0.897127	1.06587
0.90323	0.564893	0.90323	0.970415	0.90323	1.06679
0.909333	0.578195	0.909333	0.971081	0.909333	1.06763
0.915436	0.591191	0.915436	0.971744	0.915436	1.0684
0.921539	0.603877	0.921539	0.9724	0.921539	1.0691
0.927642	0.616251	0.927642	0.973051	0.927642	1.06973
0.933745	0.628312	0.933745	0.973694	0.933745	1.0703
0.939847	0.640061	0.939847	0.97433	0.939847	1.07081
0.94595	0.6515	0.94595	0.974958	0.94595	1.07126
0.952053	0.662631	0.952053	0.975577	0.952053	1.07166
0.958156	0.673456	0.958156	0.976188	0.958156	1.072
0.964259	0.68398	0.964259	0.976788	0.964259	1.07229
0.970362	0.694207	0.970362	0.97738	0.970362	1.07252
0.976465	0.704141	0.976465	0.977961	0.976465	1.07272
0.982568	0.713788	0.982568	0.978531	0.982568	1.07286
0.988671	0.723153	0.988671	0.979092	0.988671	1.07297
0.994774	0.732242	0.994774	0.979642	0.994774	1.07303
1.00088	0.74106	1.00088	0.980181	1.00088	1.07305
1.00698	0.749613	1.00698	0.980709	1.00698	1.07304
1.01308	0.757909	1.01308	0.981226	1.01308	1.07299
1.01919	0.765952	1.01919	0.981733	1.01919	1.07291
1.02529	0.773749	1.02529	0.982228	1.02529	1.0728
1.03139	0.781306	1.03139	0.982713	1.03139	1.07266
1.03749	0.788629	1.03749	0.983186	1.03749	1.07249
1.0436	0.795726	1.0436	0.983649	1.0436	1.07229
1.0497	0.802601	1.0497	0.984102	1.0497	1.07207
1.0558	0.809261	1.0558	0.984543	1.0558	1.07183
1.06191	0.815712	1.06191	0.984975	1.06191	1.07157
1.06801	0.82196	1.06801	0.985395	1.06801	1.07128
1.07411	0.82801	1.07411	0.985806	1.07411	1.07097
1.08021	0.83387	1.08021	0.986206	1.08021	1.07065
1.08632	0.839543	1.08632	0.986597	1.08632	1.07031
1.09242	0.845037	1.09242	0.986978	1.09242	1.06996
1.09852	0.850355	1.09852	0.987349	1.09852	1.06959
1.10463	0.855505	1.10463	0.987711	1.10463	1.06921
1.11073	0.860489	1.11073	0.988063	1.11073	1.06881
1.11683	0.865315	1.11683	0.988406	1.11683	1.0684
1.12293	0.869987	1.12293	0.988741	1.12293	1.06799
1.12904	0.874509	1.12904	0.989066	1.12904	1.06756
1.13514	0.878886	1.13514	0.989383	1.13514	1.06712
1.14124	0.883123	1.14124	0.989692	1.14124	1.06668
1.14735	0.887224	1.14735	0.989992	1.14735	1.06623
1.15345	0.891194	1.15345	0.990285	1.15345	1.06577
1.15955	0.895036	1.15955	0.99057	1.15955	1.0653
1.16565	0.898755	1.16565	0.990846	1.16565	1.06483
1.17176	0.902355	1.17176	0.991116	1.17176	1.06436
1.17786	0.90584	1.17786	0.991378	1.17786	1.06388
1.18396	0.909213	1.18396	0.991633	1.18396	1.06339
1.19007	0.912477	1.19007	0.991881	1.19007	1.06291
1.19617	0.915637	1.19617	0.992123	1.19617	1.06242
1.20227	0.918696	1.20227	0.992358	1.20227	1.06192
1.20838	0.921656	1.20838	0.992586	1.20838	1.06143
1.21448	0.924522	1.21448	0.992808	1.21448	1.06093
1.22058	0.927296	1.22058	0.993024	1.22058	1.06043
1.22668	0.929981	1.22668	0.993234	1.22668	1.05994
1.23279	0.93258	1.23279	0.993438	1.23279	1.05944
1.23889	0.935096	1.23889	0.993637	1.23889	1.05894
1.24499	0.937531	1.24499	0.99383	1.24499	1.05844
1.2511	0.939888	1.2511	0.994017	1.2511	1.05794
1.2572	0.94217	1.2572	0.9942	1.2572	1.05744
1.2633	0.944379	1.2633	0.994377	1.2633	1.05694
1.2694	0.946517	1.2694	0.994549	1.2694	1.05645
1.27551	0.948587	1.27551	0.994717	1.27551	1.05595
1.28161	0.950591	1.28161	0.99488	1.28161	1.05546
1.28771	0.952531	1.28771	0.995038	1.28771	1.05496
1.29382	0.954409	1.29382	0.995192	1.29382	1.05447
1.29992	0.956226	1.29992	0.995341	1.29992	1.05398
1.30602	0.957986	1.30602	0.995487	1.30602	1.0535
1.31212	0.959689	1.31212	0.995628	1.31212	1.05301
1.31823	0.961338	1.31823	0.995765	1.31823	1.05253
1.32433	0.962935	1.32433	0.995898	1.32433	1.05205
1.33043	0.96448	1.33043	0.996028	1.33043	1.05157
1.33654	0.965976	1.33654	0.996153	1.33654	1.0511
1.34264	0.967424	1.34264	0.996275	1.34264	1.05062
1.34874	0.968826	1.34874	0.996394	1.34874	1.05015
1.35484	0.970183	1.35484	0.996509	1.35484	1.04969
1.36095	0.971497	1.36095	0.996621	1.36095	1.04923
1.36705	0.972769	1.36705	0.99673	1.36705	1.04877
1.37315	0.974	1.37315	0.996835	1.37315	1.04831
1.37926	0.975192	1.37926	0.996937	1.37926	1.04786
1.38536	0.976346	1.38536	0.997036	1.38536	1.0474
1.39146	0.977463	1.39146	0.997132	1.39146	1.04696
1.39757	0.978545	1.39757	0.997226	1.39757	1.04651
1.40367	0.979592	1.40367	0.997316	1.40367	1.04607
1.40977	0.980606	1.40977	0.997404	1.40977	1.04564
1.41587	0.981587	1.41587	0.997488	1.41587	1.0452
1.42198	0.982538	1.42198	0.99757	1.42198	1.04477
1.42808	0.983459	1.42808	0.99765	1.42808	1.04435
1.43418	0.984351	1.43418	0.997727	1.43418	1.04393
1.44029	0.985214	1.44029	0.997801	1.44029	1.04351
1.44639	0.986051	1.44639	0.997872	1.44639	1.04309
1.45249	0.986862	1.45249	0.997941	1.45249	1.04268
1.45859	0.987648	1.45859	0.998008	1.45859	1.04227
1.4647	0.98841	1.4647	0.998071	1.4647	1.04187
1.4708	0.989148	1.4708	0.998133	1.4708	1.04147
1.4769	0.989864	1.4769	0.998191	1.4769	1.04107
1.48301	0.990559	1.48301	0.998248	1.48301	1.04068
1.48911	0.991233	1.48911	0.998301	1.48911	1.04029
1.49521	0.991888	1.49521	0.998352	1.49521	1.0399
1.50131	0.992524	1.50131	0.9984	1.50131	1.03952
1.50742	0.993141	1.50742	0.998446	1.50742	1.03915
1.51352	0.993742	1.51352	0.998489	1.51352	1.03877
1.51962	0.994326	1.51962	0.998529	1.51962	1.0384
1.52573	0.994894	1.52573	0.998565	1.52573	1.03804
1.53183	0.995448	1.53183	0.998599	1.53183	1.03768
1.53793	0.995987	1.53793	0.99863	1.53793	1.03732
1.54404	0.996514	1.54404	0.998658	1.54404	1.03697
1.55014	0.997028	1.55014	0.998682	1.55014	1.03662
1.55624	0.99753	1.55624	0.998702	1.55624	1.03627
1.56234	0.998022	1.56234	0.998718	1.56234	1.03593
1.56845	0.998504	1.56845	0.998731	1.56845	1.0356
1.57455	0.998977	1.57455	0.998739	1.57455	1.03526
1.58065	0.999442	1.58065	0.998743	1.58065	1.03494
1.58676	0.9999	1.58676	0.998742	1.58676	1.03462
1.59286	1.00035	1.59286	0.998736	1.59286	1.0343
1.59896	1.0008	1.59896	0.998724	1.59896	1.03399
1.60506	1.00124	1.60506	0.998707	1.60506	1.03368
1.61117	1.00168	1.61117	0.998683	1.61117	1.03338
1.61727	1.00212	1.61727	0.998653	1.61727	1.03308
1.62337	1.00255	1.62337	0.998615	1.62337	1.03279
1.62948	1.00299	1.62948	0.99857	1.62948	1.03251
1.63558	1.00343	1.63558	0.998516	1.63558	1.03223
1.64168	1.00387	1.64168	0.998454	1.64168	1.03196
1.64778	1.00432	1.64778	0.998381	1.64778	1.03169
1.65389	1.00478	1.65389	0.998299	1.65389	1.03143
1.65999	1.00525	1.65999	0.998205	1.65999	1.03118
1.66609	1.00573	1.66609	0.998098	1.66609	1.03094
1.6722	1.00622	1.6722	0.997979	1.6722	1.0307
1.6783	1.00673	1.6783	0.997845	1.6783	1.03048
1.6844	1.00726	1.6844	0.997696	1.6844	1.03026
1.6905	1.00781	1.6905	0.997531	1.6905	1.03006
1.69661	1.00839	1.69661	0.997347	1.69661	1.02986
1.70271	1.00899	1.70271	0.997144	1.70271	1.02967
1.70881	1.00963	1.70881	0.99692	1.70881	1.0295
1.71492	1.01031	1.71492	0.996673	1.71492	1.02934
1.72102	1.01102	1.72102	0.996402	1.72102	1.0292
1.72712	1.01178	1.72712	0.996104	1.72712	1.02907
1.73323	1.01259	1.73323	0.995777	1.73323	1.02895
1.73933	1.01346	1.73933	0.995418	1.73933	1.02885
1.74543	1.01438	1.74543	0.995026	1.74543	1.02877
1.75153	1.01537	1.75153	0.994597	1.75153	1.02871
1.75764	1.01642	1.75764	0.994129	1.75764	1.02868
1.76374	1.01755	1.76374	0.993618	1.76374	1.02866
1.76984	1.01876	1.76984	0.99306	1.76984	1.02867
1.77595	1.02005	1.77595	0.992453	1.77595	1.02871
1.78205	1.02142	1.78205	0.991791	1.78205	1.02878
1.78815	1.02289	1.78815	0.99107	1.78815	1.02888
1.79425	1.02446	1.79425	0.990286	1.79425	1.02902
1.80036	1.02613	1.80036	0.989434	1.80036	1.02919
1.80646	1.0279	1.80646	0.988509	1.80646	1.02941
1.81256	1.02977	1.81256	0.987504	1.81256	1.02967
1.81867	1.03175	1.81867	0.986414	1.81867	1.02998
1.82477	1.03383	1.82477	0.985232	1.82477	1.03035
1.83087	1.03602	1.83087	0.983952	1.83087	1.03077
1.83697	1.03831	1.83697	0.982566	1.83697	1.03126
1.84308	1.0407	1.84308	0.981068	1.84308	1.03181
1.84918	1.04318	1.84918	0.979449	1.84918	1.03245
1.85528	1.04575	1.85528	0.977701	1.85528	1.03316
1.86139	1.04838	1.86139	0.975817	1.86139	1.03396
1.86749	1.05107	1.86749	0.973787	1.86749	1.03486
1.87359	1.05381	1.87359	0.971604	1.87359	1.03587
1.87969	1.05656	1.87969	0.969258	1.87969	1.03699
1.8858	1.05931	1.8858	0.96674	1.8858	1.03824
1.8919	1.06204	1.8919	0.964043	1.8919	1.03963
1.898	1.0647	1.898	0.961157	1.898	1.04117
1.90411	1.06726	1.90411	0.958075	1.90411	1.04286
1.91021	1.06967	1.91021	0.95479	1.91021	1.04474
1.91631	1.07191	1.91631	0.951296	1.91631	1.0468
1.92242	1.07389	1.92242	0.947586	1.92242	1.04908
1.92852	1.07558	1.92852	0.943658	1.92852	1.05158
1.93462	1.0769	1.93462	0.939509	1.93462	1.05432
1.94072	1.07779	1.94072	0.935139	1.94072	1.05732
1.94683	1.07816	1.94683	0.930552	1.94683	1.06062
1.95293	1.07792	1.95293	0.925754	1.95293	1.06421
1.95903	1.077	1.95903	0.920755	1.95903	1.06814
1.96514	1.07529	1.96514	0.915568	1.96514	1.07242
1.97124	1.07269	1.97124	0.910215	1.97124	1.07709
1.97734	1.06909	1.97734	0.90472	1.97734	1.08215
1.98344	1.06438	1.98344	0.899114	1.98344	1.08766
1.98955	1.05846	1.98955	0.893437	1.98955	1.09362
1.99565	1.0512	1.99565	0.887736	1.99565	1.10006
2.00175	1.0425	2.00175	0.882064	2.00175	1.10702
2.00786	1.03226	2.00786	0.876484	2.00786	1.11452
2.01396	1.02038	2.01396	0.871067	2.01396	1.12258
2.02006	1.00678	2.02006	0.865892	2.02006	1.13123
2.02616	0.991396	2.02616	0.861046	2.02616	1.14049
2.03227	0.974182	2.03227	0.856623	2.03227	1.15037
2.03837	0.955129	2.03837	0.85272	2.03837	1.16089
2.04447	0.934263	2.04447	0.849441	2.04447	1.17206
2.05058	0.911656	2.05058	0.846889	2.05058	1.18389
2.05668	0.887434	2.05668	0.845169	2.05668	1.19638
2.06278	0.86179	2.06278	0.84438	2.06278	1.20952
2.06888	0.834997	2.06888	0.84462	2.06888	1.22332
2.07499	0.80742	2.07499	0.845974	2.07499	1.23775
2.08109	0.779534	2.08109	0.84852	2.08109	1.2528
2.08719	0.751937	2.08719	0.852323	2.08719	1.26846
2.0933	0.725367	2.0933	0.857436	2.0933	1.28468
2.0994	0.700704	2.0994	0.863898	2.0994	1.30145
2.1055	0.678972	2.1055	0.871732	2.1055	1.31873
2.11161	0.661307	2.11161	0.880951	2.11161	1.33649
2.11771	0.648901	2.11771	0.891555	2.11771	1.3547
2.12381	0.642905	2.12381	0.903534	2.12381	1.37332
2.12991	0.644314	2.12991	0.916868	2.12991	1.39232
2.13602	0.65384	2.13602	0.931535	2.13602	1.41166
2.14212	0.671827	2.14212	0.947505	2.14212	1.43132
2.14822	0.698231	2.14822	0.964751	2.14822	1.45127
2.15433	0.732671	2.15433	0.983242	2.15433	1.47149
2.16043	0.774523	2.16043	1.00295	2.16043	1.49197
2.16653	0.823033	2.16653	1.02386	2.16653	1.51268
2.17263	0.877408	2.17263	1.04594	2.17263	1.53363
2.17874	0.936888	2.17874	1.06918	2.17874	1.55481
2.18484	1.00078	2.18484	1.09358	2.18484	1.57622
2.19094	1.06848	2.19094	1.11914	2.19094	1.59789
2.19705	1.13947	2.19705	1.14586	2.19705	1.61982
2.20315	1.21332	2.20315	1.17376	2.20315	1.64204
2.20925	1.28969	2.20925	1.20286	2.20925	1.66458
2.21535	1.3683	2.21535	1.23319	2.21535	1.68748
2.22146	1.44892	2.22146	1.2648	2.22146	1.71078
2.22756	1.5314	2.22756	1.29772	2.22756	1.73452
2.23366	1.61562	2.23366	1.33202	2.23366	1.75877
2.23977	1.7015	2.23977	1.36776	2.23977	1.7836
2.24587	1.78901	2.24587	1.40502	2.24587	1.80906
2.25197	1.87813	2.25197	1.44388	2.25197	1.83525
2.25807	1.9689	2.25807	1.48443	2.25807	1.86224
2.26418	2.06136	2.26418	1.52679	2.26418	1.89015
2.27028	2.15557	2.27028	1.57107	2.27028	1.91906
2.27638	2.25165	2.27638	1.61742	2.27638	1.94911
2.28249	2.3497	2.28249	1.66597	2.28249	1.98041
2.28859	2.44986	2.28859	1.7169	2.28859	2.01312
2.29469	2.5523	2.29469	1.7704	2.29469	2.0474
2.3008	2.65721	2.3008	1.82668	2.3008	2.08342
2.3069	2.76479	2.3069	1.88596	2.3069	2.12137
2.313	2.87527	2.313	1.94852	2.313	2.16148
2.3191	2.98893	2.3191	2.01466	2.3191	2.20401
2.32521	3.10605	2.32521	2.08471	2.32521	2.24921
2.33131	3.22699	2.33131	2.15906	2.33131	2.29742
2.33741	3.35211	2.33741	2.23816	2.33741	2.349
2.34352	3.48186	2.34352	2.3225	2.34352	2.40435
2.34962	3.61672	2.34962	2.41269	2.34962	2.46394
2.35572	3.75728	2.35572	2.5094	2.35572	2.52834
2.36182	3.90419	2.36182	2.61343	2.36182	2.59817
2.36793	4.05824	2.36793	2.72571	2.36793	2.67418
2.37403	4.22034	2.37403	2.84735	2.37403	2.75724
2.38013	4.39157	2.38013	2.97967	2.38013	2.84842
2.38624	4.57325	2.38624	3.12424	2.38624	2.94894
2.39234	4.76694	2.39234	3.28297	2.39234	3.06032
2.39844	4.97457	2.39844	3.45819	2.39844	3.18441
2.40454	5.19852	2.40454	3.65278	2.40454	3.32344
2.41065	5.44176	2.41065	3.87029	2.41065	3.48025
2.41675	5.70804	2.41675	4.11525	2.41675	3.65836
2.42285	6.00215	2.42285	4.39341	2.42285	3.86231
2.42896	6.33034	2.42896	4.71224	2.42896	4.09797
2.43506	6.70088	2.43506	5.08161	2.43506	4.37307
2.44116	7.12491	2.44116	5.51483	2.44116	4.69806
2.44727	7.61779	2.44727	6.03021	2.44727	5.08731
2.45337	8.20125	2.45337	6.65368	2.45337	5.56115
2.45947	8.90697	2.45947	7.42306	2.45947	6.14924
2.46557	9.78274	2.46557	8.39555	2.46557	6.89642
2.47168	10.9036	2.47168	9.66135	2.47168	7.87337
2.47778	12.393	2.47778	11.3697	2.47778	9.19702
2.48388	14.4638	2.48388	13.781	2.48388	11.071
2.48999	17.4946	2.48999	17.3677	2.48999	13.8648
2.49609	22.1099	2.49609	22.95	2.49609	18.2171
2.50219	28.5975	2.50219	31.1522	2.50219	24.6034
2.50829	32.3294	2.50829	37.1046	2.50829	29.1766
2.5144	26.0122	2.5144	31.5822	2.5144	24.7434
2.5205	17.9037	2.5205	23.0905	2.5205	18.0376
2.5266	12.5394	2.5266	17.2474	2.5266	13.4441
2.53271	9.17943	2.53271	13.5128	2.53271	10.5187
2.53881	6.977	2.53881	11.0199	2.53881	8.57337
2.54491	5.46368	2.54491	9.26534	2.54491	7.21034
2.55101	4.38991	2.55101	7.97364	2.55101	6.21203
2.55712	3.6171	2.55712	6.98765	2.55712	5.45449
2.56322	3.06404	2.56322	6.21297	2.56322	4.86326
2.56932	2.67962	2.56932	5.59002	2.56932	4.39136
2.57543	2.42798	2.57543	5.07959	2.57543	4.00785
2.58153	2.28033	2.58153	4.65489	2.58153	3.69156
2.58763	2.21153	2.58763	4.29706	2.58763	3.42759
2.59373	2.19971	2.59373	3.99246	2.59373	3.20512
2.59984	2.22688	2.59984	3.731	2.59984	3.01615
2.60594	2.27932	2.60594	3.50505	2.60594	2.8546
2.61204	2.34717	2.61204	3.30877	2.61204	2.71579
2.61815	2.42364	2.61815	3.1376	2.61815	2.59606
2.62425	2.50422	2.62425	2.98791	2.62425	2.4925
2.63035	2.58594	2.63035	2.85683	2.63035	2.40276
2.63646	2.66692	2.63646	2.74202	2.63646	2.32495
2.64256	2.74598	2.64256	2.64156	2.64256	2.25749
2.64866	2.82243	2.64866	2.55386	2.64866	2.19909
2.65476	2.89587	2.65476	2.47761	2.65476	2.14865
2.66087	2.96614	2.66087	2.4117	2.66087	2.10527
2.66697	3.03318	2.66697	2.35519	2.66697	2.06817
2.67307	3.09704	2.67307	2.30727	2.67307	2.03668
2.67918	3.15784	2.67918	2.26725	2.67918	2.01025
2.68528	3.21573	2.68528	2.23453	2.68528	1.98837
2.69138	3.27088	2.69138	2.20858	2.69138	1.97064
2.69748	3.3235	2.69748	2.18894	2.69748	1.9567
2.70359	3.37377	2.70359	2.17521	2.70359	1.94622
2.70969	3.42192	2.70969	2.16703	2.70969	1.93893
2.71579	3.46816	2.71579	2.16408	2.71579	1.93459
2.7219	3.51271	2.7219	2.1661	2.7219	1.933
2.728	3.55578	2.728	2.17282	2.728	1.93398
2.7341	3.59759	2.7341	2.18403	2.7341	1.93738
2.7402	3.63835	2.7402	2.19956	2.7402	1.94305
2.74631	3.67828	2.74631	2.21922	2.74631	1.95089
2.75241	3.7176	2.75241	2.24289	2.75241	1.96079
2.75851	3.7565	2.75851	2.27044	2.75851	1.97267
2.76462	3.7952	2.76462	2.30177	2.76462	1.98646
2.77072	3.83389	2.77072	2.33681	2.77072	2.0021
2.77682	3.87279	2.77682	2.3755	2.77682	2.01954
2.78292	3.91208	2.78292	2.41778	2.78292	2.03875
2.78903	3.95196	2.78903	2.46363	2.78903	2.05969
2.79513	3.99261	2.79513	2.51304	2.79513	2.08235
2.80123	4.03423	2.80123	2.56599	2.80123	2.1067
2.80734	4.07699	2.80734	2.6225	2.80734	2.13276
2.81344	4.12107	2.81344	2.68257	2.81344	2.16051
2.81954	4.16665	2.81954	2.74625	2.81954	2.18996
2.82565	4.2139	2.82565	2.81355	2.82565	2.22112
2.83175	4.26297	2.83175	2.88453	2.83175	2.25401
2.83785	4.31403	2.83785	2.95921	2.83785	2.28865
2.84395	4.36723	2.84395	3.03766	2.84395	2.32505
2.85006	4.42273	2.85006	3.11991	2.85006	2.36325
2.85616	4.48068	2.85616	3.20603	2.85616	2.40327
2.86226	4.5412	2.86226	3.29606	2.86226	2.44514
2.86837	4.60443	2.86837	3.39006	2.86837	2.48888
2.87447	4.6705	2.87447	3.48806	2.87447	2.53452
2.88057	4.73951	2.88057	3.59011	2.88057	2.58208
2.88667	4.81156	2.88667	3.69624	2.88667	2.63157
2.89278	4.88672	2.89278	3.80648	2.89278	2.683
2.89888	4.96506	2.89888	3.92082	2.89888	2.73637
2.90498	5.04661	2.90498	4.03924	2.90498	2.79164
2.91109	5.13135	2.91109	4.16171	2.91109	2.84878
2.91719	5.21925	2.91719	4.28813	2.91719	2.90772
2.92329	5.3102	2.92329	4.41839	2.92329	2.96838
2.92939	5.40403	2.92939	4.55229	2.92939	3.0306
2.9355	5.50051	2.9355	4.68958	2.9355	3.09423
2.9416	5.5993	2.9416	4.82992	2.9416	3.15901
2.9477	5.69998	2.9477	4.97286	2.9477	3.22467
2.95381	5.80197	2.95381	5.11783	2.95381	3.29084
2.95991	5.90459	2.95991	5.26413	2.95991	3.35707
2.96601	6.00696	2.96601	5.4109	2.96601	3.42283
2.97211	6.10806	2.97211	5.55709	2.97211	3.48748
2.97822	6.2067	2.97822	5.70148	2.97822	3.55031
2.98432	6.30148	2.98432	5.84266	2.98432	3.61047
2.99042	6.39084	2.99042	5.97901	2.99042	3.66704
2.99653	6.47308	2.99653	6.10877	2.99653	3.71902
3.00263	6.54638	3.00263	6.23001	3.00263	3.76535
3.00873	6.60884	3.00873	6.34074	3.00873	3.80494
3.01484	6.65857	3.01484	6.43894	3.01484	3.83673
3.02094	6.69379	3.02094	6.52263	3.02094	3.85969
3.02704	6.71288	3.02704	6.59004	3.02704	3.87294
3.03314	6.71448	3.03314	6.63961	3.03314	3.87578
3.03925	6.69763	3.03925	6.67016	3.03925	3.86771
3.04535	6.66176	3.04535	6.68095	3.04535	3.84848
3.05145	6.60679	3.05145	6.67169	3.05145	3.81817
3.05756	6.53311	3.05756	6.64263	3.05756	3.77709
3.06366	6.44158	3.06366	6.5945	3.06366	3.72585
3.06976	6.33344	3.06976	6.52846	3.06976	3.66528
3.07586	6.21028	3.07586	6.44605	3.07586	3.5964
3.08197	6.07389	3.08197	6.34908	3.08197	3.52036
3.08807	5.92622	3.08807	6.23951	3.08807	3.43835
3.09417	5.76923	3.09417	6.1194	3.09417	3.35161
3.10028	5.60486	3.10028	5.9908	3.10028	3.26132
3.10638	5.43493	3.10638	5.85565	3.10638	3.16858
3.11248	5.26112	3.11248	5.71576	3.11248	3.07442
3.11858	5.08493	3.11858	5.57278	3.11858	2.97972
3.12469	4.90765	3.12469	5.42816	3.12469	2.88527
3.13079	4.7304	3.13079	5.28313	3.13079	2.7917
3.13689	4.55409	3.13689	5.13876	3.13689	2.69956
3.143	4.37947	3.143	4.9959	3.143	2.60927
3.1491	4.20714	3.1491	4.85526	3.1491	2.52117
3.1552	4.03756	3.1552	4.71738	3.1552	2.43549
3.1613	3.87108	3.1613	4.58269	3.1613	2.35241
3.16741	3.70794	3.16741	4.45148	3.16741	2.27205
3.17351	3.54833	3.17351	4.32397	3.17351	2.19446
3.17961	3.39234	3.17961	4.20028	3.17961	2.11968
3.18572	3.24003	3.18572	4.08049	3.18572	2.04768
3.19182	3.09143	3.19182	3.9646	3.19182	1.97844
3.19792	2.94653	3.19792	3.8526	3.19792	1.91189
3.20403	2.8053	3.20403	3.74442	3.20403	1.84797
3.21013	2.66769	3.21013	3.63998	3.21013	1.7866
3.21623	2.53365	3.21623	3.53917	3.21623	1.72769
3.22233	2.40313	3.22233	3.44189	3.22233	1.67114
3.22844	2.27607	3.22844	3.34801	3.22844	1.61686
3.23454	2.15242	3.23454	3.25739	3.23454	1.56475
3.24064	2.03213	3.24064	3.16992	3.24064	1.51472
3.24675	1.91516	3.24675	3.08544	3.24675	1.46667
3.25285	1.8015	3.25285	3.00383	3.25285	1.42051
3.25895	1.69112	3.25895	2.92496	3.25895	1.37615
3.26505	1.58404	3.26505	2.8487	3.26505	1.3335
3.27116	1.48028	3.27116	2.77493	3.27116	1.29247
3.27726	1.37988	3.27726	2.70352	3.27726	1.25298
3.28336	1.28295	3.28336	2.63435	3.28336	1.21497
3.28947	1.18959	3.28947	2.56733	3.28947	1.17835
3.29557	1.09998	3.29557	2.50232	3.29557	1.14305
3.30167	1.01435	3.30167	2.43924	3.30167	1.109
3.30777	0.933013	3.30777	2.37798	3.30777	1.07615
3.31388	0.85638	3.31388	2.31845	3.31388	1.04443
3.31998	0.784984	3.31998	2.26055	3.31998	1.01378
3.32608	0.719503	3.32608	2.2042	3.32608	0.984147
3.33219	0.660786	3.33219	2.14931	3.33219	0.955481
3.33829	0.609841	3.33829	2.09581	3.33829	0.92773
3.34439	0.567789	3.34439	2.04362	3.34439	0.900847
3.3505	0.535741	3.3505	1.99267	3.3505	0.874789
3.3566	0.514584	3.3566	1.9429	3.3566	0.849512
3.3627	0.504725	3.3627	1.89423	3.3627	0.824976
3.3688	0.505906	3.3688	1.84662	3.3688	0.801143
3.37491	0.517188	3.37491	1.80001	3.37491	0.777976
3.38101	0.537136	3.38101	1.75434	3.38101	0.755441
3.38711	0.564103	3.38711	1.70957	3.38711	0.733505
3.39322	0.596473	3.39322	1.66566	3.39322	0.712136
3.39932	0.632817	3.39932	1.62256	3.39932	0.691305
3.40542	0.671943	3.40542	1.58024	3.40542	0.670983
3.41152	0.712899	3.41152	1.53865	3.41152	0.651143
3.41763	0.754933	3.41763	1.49778	3.41763	0.63176
3.42373	0.797465	3.42373	1.45758	3.42373	0.612808
3.42983	0.840039	3.42983	1.41803	3.42983	0.594265
3.43594	0.882301	3.43594	1.3791	3.43594	0.576108
3.44204	0.923972	3.44204	1.34077	3.44204	0.558315
3.44814	0.964829	3.44814	1.303	3.44814	0.540867
3.45424	1.00469	3.45424	1.26578	3.45424	0.523745
3.46035	1.04342	3.46035	1.22908	3.46035	0.506929
3.46645	1.08087	3.46645	1.19288	3.46645	0.490402
3.47255	1.11696	3.47255	1.15715	3.47255	0.474148
3.47866	1.15159	3.47866	1.12189	3.47866	0.45815
3.48476	1.18468	3.48476	1.08705	3.48476	0.442393
3.49086	1.21616	3.49086	1.05264	3.49086	0.426864
3.49696	1.24595	3.49696	1.01862	3.49696	0.411548
3.50307	1.27401	3.50307	0.984979	3.50307	0.396432
3.50917	1.30026	3.50917	0.951705	3.50917	0.381504
3.51527	1.32465	3.51527	0.918781	3.51527	0.366752
3.52138	1.34713	3.52138	0.886192	3.52138	0.352166
3.52748	1.36764	3.52748	0.853927	3.52748	0.337735
3.53358	1.38613	3.53358	0.821975	3.53358	0.323451
3.53969	1.40254	3.53969	0.790326	3.53969	0.309302
3.54579	1.41684	3.54579	0.758972	3.54579	0.295283
3.55189	1.42897	3.55189	0.727905	3.55189	0.281384
3.55799	1.43889	3.55799	0.697119	3.55799	0.2676
3.5641	1.44654	3.5641	0.66661	3.5641	0.253924
3.5702	1.4519	3.5702	0.636372	3.5702	0.24035
3.5763	1.45491	3.5763	0.606401	3.5763	0.226875
3.58241	1.45556	3.58241	0.576693	3.58241	0.213495
3.58851	1.45379	3.58851	0.547244	3.58851	0.200207
3.59461	1.4496	3.59461	0.518051	3.59461	0.18701
3.60071	1.44295	3.60071	0.489109	3.60071	0.173904
3.60682	1.43383	3.60682	0.460412	3.60682	0.160891
3.61292	1.42224	3.61292	0.431956	3.61292	0.147976
3.61902	1.40816	3.61902	0.403736	3.61902	0.135166
3.62513	1.3916	3.62513	0.375743	3.62513	0.122474
3.63123	1.37258	3.63123	0.347972	3.63123	0.109918
3.63733	1.35111	3.63733	0.320416	3.63733	0.0975283
3.64343	1.32724	3.64343	0.293067	3.64343	0.0853532
3.64954	1.301	3.64954	0.265919	3.64954	0.0734713
3.65564	1.27246	3.65564	0.238964	3.65564	0.0620192
3.66174	1.24167	3.66174	0.2122	3.66174	0.0512479
3.66785	1.20873	3.66785	0.185625	3.66785	0.0416419
3.67395	1.17372	3.67395	0.159243	3.67395	0.0341402
3.68005	1.13678	3.68005	0.133068	3.68005	0.03028
3.68615	1.09804	3.68615	0.107135	3.68615	0.0313677
3.69226	1.05766	3.69226	0.0815326	3.69226	0.0369114
3.69836	1.01582	3.69836	0.0565078	3.69836	0.045255
3.70446	0.972734	3.70446	0.0330544	3.70446	0.0551
3.71057	0.928657	3.71057	0.0179927	3.71057	0.0657386
3.71667	0.883875	3.71667	0.0293885	3.71667	0.0768088
3.72277	0.838725	3.72277	0.0518483	3.72277	0.0881179
3.72888	0.793603	3.72888	0.0759696	3.72888	0.0995563
3.73498	0.748973	3.73498	0.100422	3.73498	0.111058
3.74108	0.70538	3.74108	0.124886	3.74108	0.122579
3.74718	0.66347	3.74718	0.14924	3.74718	0.134092
3.75329	0.623995	3.75329	0.173419	3.75329	0.145575
3.75939	0.587826	3.75939	0.197381	3.75939	0.157013
3.76549	0.555936	3.76549	0.221093	3.76549	0.168393
3.7716	0.529364	3.7716	0.244525	3.7716	0.179707
3.7777	0.509131	3.7777	0.26765	3.7777	0.190947
3.7838	0.496113	3.7838	0.290443	3.7838	0.202105
3.7899	0.490893	3.7899	0.31288	3.7899	0.213177
3.79601	0.49363	3.79601	0.334936	3.79601	0.224157
3.80211	0.504021	3.80211	0.356589	3.80211	0.235042
3.80821	0.52136	3.80821	0.377817	3.80821	0.245827
3.81432	0.54467	3.81432	0.398599	3.81432	0.256509
3.82042	0.572862	3.82042	0.418914	3.82042	0.267085
3.82652	0.604856	3.82652	0.438743	3.82652	0.277554
3.83262	0.639664	3.83262	0.458066	3.83262	0.287913
3.83873	0.676422	3.83873	0.476866	3.83873	0.29816
3.84483	0.714396	3.84483	0.495123	3.84483	0.308294
3.85093	0.752977	3.85093	0.512821	3.85093	0.318315
3.85704	0.791663	3.85704	0.529942	3.85704	0.32822
3.86314	0.830044	3.86314	0.546472	3.86314	0.338009
3.86924	0.867787	3.86924	0.562392	3.86924	0.347683
3.87534	0.904624	3.87534	0.57769	3.87534	0.357241
3.88145	0.940339	3.88145	0.592349	3.88145	0.366684
3.88755	0.974765	3.88755	0.606356	3.88755	0.376012
3.89365	1.00777	3.89365	0.619698	3.89365	0.385225
3.89976	1.03926	3.89976	0.632362	3.89976	0.394325
3.90586	1.06917	3.90586	0.644338	3.90586	0.403312
3.91196	1.09744	3.91196	0.655614	3.91196	0.412188
3.91807	1.12406	3.91807	0.666182	3.91807	0.420954
3.92417	1.14903	3.92417	0.676034	3.92417	0.429612
3.93027	1.17235	3.93027	0.685161	3.93027	0.438162
3.93637	1.19404	3.93637	0.693559	3.93637	0.446607
3.94248	1.21415	3.94248	0.701222	3.94248	0.454949
3.94858	1.23271	3.94858	0.708147	3.94858	0.463188
3.95468	1.24977	3.95468	0.714332	3.95468	0.471328
3.96079	1.2654	3.96079	0.719775	3.96079	0.479369
3.96689	1.27966	3.96689	0.724476	3.96689	0.487314
3.97299	1.29261	3.97299	0.728437	3.97299	0.495164
3.97909	1.30432	3.97909	0.731659	3.97909	0.502921
3.9852	1.31486	3.9852	0.734145	3.9852	0.510587
3.9913	1.32429	3.9913	0.7359	3.9913	0.518163
3.9974	1.3327	3.9974	0.736928	3.9974	0.525651
4.00351	1.34015	4.00351	0.737237	4.00351	0.533053
4.00961	1.34672	4.00961	0.736832	4.00961	0.540369
4.01571	1.35245	4.01571	0.735722	4.01571	0.547602
4.02181	1.35743	4.02181	0.733915	4.02181	0.554751
4.02792	1.36172	4.02792	0.731422	4.02792	0.561818
4.03402	1.36537	4.03402	0.728252	4.03402	0.568805
4.04012	1.36844	4.04012	0.724417	4.04012	0.575711
4.04623	1.37098	4.04623	0.719929	4.04623	0.582538
4.05233	1.37304	4.05233	0.7148	4.05233	0.589285
4.05843	1.37466	4.05843	0.709042	4.05843	0.595953
4.06453	1.37589	4.06453	0.70267	4.06453	0.602543
4.07064	1.37675	4.07064	0.695698	4.07064	0.609053
4.07674	1.37726	4.07674	0.688139	4.07674	0.615485
4.08284	1.37745	4.08284	0.680008	4.08284	0.621838
4.08895	1.37733	4.08895	0.67132	4.08895	0.628112
4.09505	1.37691	4.09505	0.662089	4.09505	0.634305
4.10115	1.37617	4.10115	0.65233	4.10115	0.640418
4.10726	1.37512	4.10726	0.642057	4.10726	0.646451
4.11336	1.37372	4.11336	0.631284	4.11336	0.652401
4.11946	1.37197	4.11946	0.620026	4.11946	0.658268
4.12556	1.36982	4.12556	0.608296	4.12556	0.664053
4.13167	1.36724	4.13167	0.596107	4.13167	0.669752
4.13777	1.36418	4.13777	0.583472	4.13777	0.675367
4.14387	1.36061	4.14387	0.570404	4.14387	0.680895
4.14998	1.35646	4.14998	0.556916	4.14998	0.686335
4.15608	1.35169	4.15608	0.54302	4.15608	0.691688
4.16218	1.34623	4.16218	0.528729	4.16218	0.696951
4.16828	1.34004	4.16828	0.514054	4.16828	0.702123
4.17439	1.33305	4.17439	0.499009	4.17439	0.707205
4.18049	1.32521	4.18049	0.483607	4.18049	0.712195
4.18659	1.31648	4.18659	0.467863	4.18659	0.717092
4.1927	1.3068	4.1927	0.451794	4.1927	0.721897
4.1988	1.29613	4.1988	0.435417	4.1988	0.726607
4.2049	1.28444	4.2049	0.418753	4.2049	0.731223
4.211	1.27169	4.211	0.401827	4.211	0.735746
4.21711	1.25786	4.21711	0.384668	4.21711	0.740173
4.22321	1.24295	4.22321	0.367312	4.22321	0.744507
4.22931	1.22693	4.22931	0.349803	4.22931	0.748747
4.23542	1.20982	4.23542	0.332196	4.23542	0.752893
4.24152	1.19161	4.24152	0.31456	4.24152	0.756946
4.24762	1.17234	4.24762	0.296985	4.24762	0.760908
4.25373	1.15202	4.25373	0.279585	4.25373	0.764779
4.25983	1.13068	4.25983	0.262507	4.25983	0.768562
4.26593	1.10837	4.26593	0.245942	4.26593	0.772257
4.27203	1.08513	4.27203	0.23014	4.27203	0.775867
4.27814	1.06102	4.27814	0.21542	4.27814	0.779394
4.28424	1.0361	4.28424	0.202187	4.28424	0.782841
4.29034	1.01043	4.29034	0.190932	4.29034	0.786211
4.29645	0.984085	4.29645	0.182223	4.29645	0.789507
4.30255	0.95714	4.30255	0.17665	4.30255	0.792734
4.30865	0.929676	4.30865	0.174734	4.30865	0.795895
4.31475	0.901777	4.31475	0.176824	4.31475	0.798994
4.32086	0.873534	4.32086	0.183012	4.32086	0.802038
4.32696	0.845041	4.32696	0.193129	4.32696	0.805032
4.33306	0.816398	4.33306	0.20682	4.33306	0.807981
4.33917	0.787711	4.33917	0.223642	4.33917	0.810892
4.34527	0.759093	4.34527	0.243152	4.34527	0.813772
4.35137	0.730664	4.35137	0.264955	4.35137	0.816628
4.35747	0.702555	4.35747	0.288727	4.35747	0.81947
4.36358	0.67491	4.36358	0.314208	4.36358	0.822305
4.36968	0.647883	4.36968	0.341201	4.36968	0.825143
4.37578	0.621648	4.37578	0.369558	4.37578	0.827994
4.38189	0.596396	4.38189	0.399169	4.38189	0.830869
4.38799	0.57234	4.38799	0.429957	4.38799	0.83378
4.39409	0.549715	4.39409	0.461869	4.39409	0.83674
4.40019	0.52878	4.40019	0.494872	4.40019	0.83976
4.4063	0.509817	4.4063	0.528949	4.4063	0.842857
4.4124	0.493125	4.4124	0.564097	4.4124	0.846045
4.4185	0.479014	4.4185	0.600325	4.4185	0.849342
4.42461	0.467791	4.42461	0.637651	4.42461	0.852763
4.43071	0.459745	4.43071	0.676103	4.43071	0.85633
4.43681	0.455126	4.43681	0.715719	4.43681	0.860062
4.44292	0.454131	4.44292	0.756542	4.44292	0.86398
4.44902	0.456881	4.44902	0.798628	4.44902	0.86811
4.45512	0.463425	4.45512	0.842037	4.45512	0.872476
4.46122	0.473732	4.46122	0.886841	4.46122	0.877107
4.46733	0.487712	4.46733	0.93312	4.46733	0.882031
4.47343	0.505226	4.47343	0.980965	4.47343	0.887281
4.47953	0.526116	4.47953	1.03048	4.47953	0.892893
4.48564	0.550218	4.48564	1.08177	4.48564	0.898905
4.49174	0.577383	4.49174	1.13497	4.49174	0.905358
4.49784	0.607489	4.49784	1.19022	4.49784	0.912298
4.50394	0.640453	4.50394	1.24769	4.50394	0.919775
4.51005	0.676232	4.51005	1.30754	4.51005	0.927844
4.51615	0.714831	4.51615	1.36999	4.51615	0.936566
4.52225	0.756301	4.52225	1.43525	4.52225	0.946006
4.52836	0.800744	4.52836	1.50359	4.52836	0.95624
4.53446	0.848313	4.53446	1.5753	4.53446	0.96735
4.54056	0.899213	4.54056	1.6507	4.54056	0.979427
4.54666	0.953702	4.54666	1.73017	4.54666	0.992576
4.55277	1.01209	4.55277	1.81414	4.55277	1.00691
4.55887	1.07477	4.55887	1.90308	4.55887	1.02256
4.56497	1.14216	4.56497	1.99758	4.56497	1.03968
4.57108	1.2148	4.57108	2.09825	4.57108	1.05843
4.57718	1.29327	4.57718	2.20586	4.57718	1.07901
4.58328	1.37827	4.58328	2.32126	4.58328	1.10163
4.58938	1.4706	4.58938	2.44545	4.58938	1.12656
4.59549	1.57119	4.59549	2.57959	4.59549	1.15409
4.60159	1.68113	4.60159	2.72507	4.60159	1.18455
4.60769	1.80169	4.60769	2.88348	4.60769	1.21836
4.6138	1.93436	4.6138	3.05674	4.6138	1.25598
4.6199	2.08091	4.6199	3.2471	4.6199	1.29797
4.626	2.24344	4.626	3.45725	4.626	1.34499
4.63211	2.42445	4.63211	3.69043	4.63211	1.39781
4.63821	2.62694	4.63821	3.95047	4.63821	1.45735
4.64431	2.85451	4.64431	4.24199	4.64431	1.52471
4.65041	3.11145	4.65041	4.57049	4.65041	1.60116
4.65652	3.40286	4.65652	4.94245	4.65652	1.68819
4.66262	3.73467	4.66262	5.36537	4.66262	1.78744
4.66872	4.1135	4.66872	5.84752	4.66872	1.90064
4.67483	4.54617	4.67483	6.39726	4.67483	2.02938
4.68093	5.03841	4.68093	7.02122	4.68093	2.17452
4.68703	5.59205	4.68703	7.72062	4.68703	2.3352
4.69313	6.19966	4.69313	8.48414	4.69313	2.50692
4.69924	6.8359	4.69924	9.27671	4.69924	2.67872
4.70534	7.44707	4.70534	10.0264	4.70534	2.8302
4.71144	7.9475	4.71144	10.6206	4.71144	2.93159
4.71755	8.23815	4.71755	10.9323	4.71755	2.95176
4.72365	8.25241	4.72365	10.8798	4.72365	2.87442
4.72975	7.99742	4.72975	10.4795	4.72975	2.70999
4.73585	7.54756	4.73585	9.83409	4.73585	2.49002
4.74196	6.99851	4.74196	9.07085	4.74196	2.24957
4.74806	6.42744	4.74806	8.29022	4.74806	2.01441
4.75416	5.881	4.75416	7.55135	4.75416	1.7984
4.76027	5.38095	4.76027	6.88059	4.76027	1.60664
4.76637	4.93376	4.76637	6.28458	4.76637	1.43931
4.77247	4.53811	4.77247	5.76008	4.77247	1.29437
4.77857	4.18936	4.77857	5.29986	4.77857	1.16899
4.78468	3.88186	4.78468	4.89567	4.78468	1.06037
4.79078	3.61007	4.79078	4.53959	4.79078	0.965947
4.79688	3.36897	4.79688	4.22456	4.79688	0.883515
4.80299	3.15424	4.80299	3.94454	4.80299	0.811233
4.80909	2.96222	4.80909	3.6944	4.80909	0.747572
4.81519	2.78983	4.81519	3.46987	4.81519	0.69127
4.8213	2.63451	4.8213	3.26736	4.8213	0.641289
4.8274	2.49413	4.8274	3.0839	4.8274	0.596769
4.8335	2.36691	4.8335	2.91698	4.8335	0.557
4.8396	2.25136	4.8396	2.76451	4.8396	0.521391
4.84571	2.14624	4.84571	2.62471	4.84571	0.489451
4.85181	2.05051	4.85181	2.4961	4.85181	0.460767
4.85791	1.96328	4.85791	2.3774	4.85791	0.434992
4.86402	1.8838	4.86402	2.26753	4.86402	0.411832
4.87012	1.81144	4.87012	2.16554	4.87012	0.391037
4.87622	1.74566	4.87622	2.07065	4.87622	0.372394
4.88232	1.68597	4.88232	1.98215	4.88232	0.355718
4.88843	1.63197	4.88843	1.89945	4.88843	0.34085
4.89453	1.58328	4.89453	1.82202	4.89453	0.327648
4.90063	1.53958	4.90063	1.7494	4.90063	0.315989
4.90674	1.50056	4.90674	1.68119	4.90674	0.305761
4.91284	1.46594	4.91284	1.61705	4.91284	0.296863
4.91894	1.43545	4.91894	1.55666	4.91894	0.289199
4.92504	1.40884	4.92504	1.49976	4.92504	0.282685
4.93115	1.38587	4.93115	1.44609	4.93115	0.277238
4.93725	1.36629	4.93725	1.39546	4.93725	0.27278
4.94335	1.34987	4.94335	1.34766	4.94335	0.269239
4.94946	1.33638	4.94946	1.30255	4.94946	0.266543
4.95556	1.32559	4.95556	1.25996	4.95556	0.264627
4.96166	1.31729	4.96166	1.21977	4.96166	0.263427
4.96776	1.31126	4.96776	1.18187	4.96776	0.262883
4.97387	1.3073	4.97387	1.14616	4.97387	0.262937
4.97997	1.3052	4.97997	1.11254	4.97997	0.263537
4.98607	1.30478	4.98607	1.08094	4.98607	0.264632
4.99218	1.30585	4.99218	1.05129	4.99218	0.266177
4.99828	1.30825	4.99828	1.02354	4.99828	0.26813
5.00438	1.31182	5.00438	0.997631	5.00438	0.270451
5.01049	1.31641	5.01049	0.973518	5.01049	0.273105
5.01659	1.32188	5.01659	0.951164	5.01659	0.27606
5.02269	1.32811	5.02269	0.930536	5.02269	0.279287
5.02879	1.33498	5.02879	0.911605	5.02879	0.282759
5.0349	1.34238	5.0349	0.894344	5.0349	0.286455
5.041	1.35022	5.041	0.87873	5.041	0.290352
5.0471	1.3584	5.0471	0.864741	5.0471	0.294433
5.05321	1.36686	5.05321	0.852355	5.05321	0.298681
5.05931	1.37551	5.05931	0.841553	5.05931	0.303084
5.06541	1.38429	5.06541	0.832312	5.06541	0.307628
5.07151	1.39314	5.07151	0.824609	5.07151	0.312303
5.07762	1.40201	5.07762	0.818421	5.07762	0.3171
5.08372	1.41084	5.08372	0.813721	5.08372	0.322012
5.08982	1.4196	5.08982	0.810481	5.08982	0.327033
5.09593	1.42825	5.09593	0.808668	5.09593	0.332158
5.10203	1.43674	5.10203	0.80825	5.10203	0.337383
5.10813	1.44505	5.10813	0.809191	5.10813	0.342704
5.11423	1.45315	5.11423	0.81145	5.11423	0.348121
5.12034	1.46099	5.12034	0.814987	5.12034	0.353632
5.12644	1.46857	5.12644	0.81976	5.12644	0.359237
5.13254	1.47586	5.13254	0.825723	5.13254	0.364936
5.13865	1.48282	5.13865	0.83283	5.13865	0.370731
5.14475	1.48945	5.14475	0.841035	5.14475	0.376625
5.15085	1.49571	5.15085	0.85029	5.15085	0.382619
5.15696	1.50159	5.15696	0.860547	5.15696	0.388717
5.16306	1.50707	5.16306	0.871757	5.16306	0.394923
5.16916	1.51213	5.16916	0.883875	5.16916	0.401242
5.17526	1.51674	5.17526	0.896852	5.17526	0.407678
5.18137	1.5209	5.18137	0.910643	5.18137	0.414239
5.18747	1.52457	5.18747	0.925203	5.18747	0.420931
5.19357	1.52775	5.19357	0.940488	5.19357	0.42776
5.19968	1.53042	5.19968	0.956456	5.19968	0.434734
5.20578	1.53255	5.20578	0.973068	5.20578	0.441863
5.21188	1.53415	5.21188	0.990284	5.21188	0.449154
5.21798	1.53519	5.21798	1.00807	5.21798	0.456619
5.22409	1.53567	5.22409	1.02638	5.22409	0.464266
5.23019	1.53558	5.23019	1.0452	5.23019	0.472109
5.23629	1.53493	5.23629	1.06449	5.23629	0.480158
5.2424	1.53371	5.2424	1.08423	5.2424	0.488428
5.2485	1.53193	5.2485	1.10438	5.2485	0.496931
5.2546	1.52962	5.2546	1.12493	5.2546	0.505682
5.2607	1.52679	5.2607	1.14586	5.2607	0.514697
5.26681	1.52349	5.26681	1.16715	5.26681	0.523993
5.27291	1.51974	5.27291	1.18879	5.27291	0.533588
5.27901	1.51561	5.27901	1.21076	5.27901	0.543501
5.28512	1.51115	5.28512	1.23306	5.28512	0.553752
5.29122	1.50644	5.29122	1.25568	5.29122	0.564363
5.29732	1.50158	5.29732	1.27863	5.29732	0.575358
5.30342	1.49666	5.30342	1.30189	5.30342	0.586762
5.30953	1.4918	5.30953	1.32548	5.30953	0.598601
5.31563	1.48714	5.31563	1.3494	5.31563	0.610905
5.32173	1.48282	5.32173	1.37367	5.32173	0.623705
5.32784	1.47902	5.32784	1.3983	5.32784	0.637034
5.33394	1.47591	5.33394	1.42331	5.33394	0.650928
5.34004	1.47371	5.34004	1.44871	5.34004	0.665427
5.34615	1.47262	5.34615	1.47454	5.34615	0.680573
5.35225	1.47288	5.35225	1.50083	5.35225	0.696412
5.35835	1.47475	5.35835	1.52762	5.35835	0.712993
5.36445	1.4785	5.36445	1.55494	5.36445	0.730371
5.37056	1.48441	5.37056	1.58284	5.37056	0.748607
5.37666	1.49278	5.37666	1.61137	5.37666	0.767764
5.38276	1.50392	5.38276	1.6406	5.38276	0.787913
5.38887	1.51816	5.38887	1.67058	5.38887	0.809134
5.39497	1.53583	5.39497	1.70141	5.39497	0.831513
5.40107	1.55727	5.40107	1.73314	5.40107	0.855145
5.40717	1.58283	5.40717	1.76589	5.40717	0.880134
5.41328	1.61287	5.41328	1.79976	5.41328	0.906599
5.41938	1.64776	5.41938	1.83485	5.41938	0.934668
5.42548	1.68788	5.42548	1.8713	5.42548	0.964487
5.43159	1.73363	5.43159	1.90926	5.43159	0.996217
5.43769	1.78541	5.43769	1.94888	5.43769	1.03004
5.44379	1.84365	5.44379	1.99033	5.44379	1.06615
5.44989	1.90883	5.44989	2.03381	5.44989	1.10479
5.456	1.98146	5.456	2.07953	5.456	1.1462
5.4621	2.06207	5.4621	2.12774	5.4621	1.19067
5.4682	2.15128	5.4682	2.17867	5.4682	1.23853
5.47431	2.24977	5.47431	2.23262	5.47431	1.29013
5.48041	2.35831	5.48041	2.28988	5.48041	1.34589
5.48651	2.47772	5.48651	2.35076	5.48651	1.40625
5.49261	2.60896	5.49261	2.41559	5.49261	1.47171
5.49872	2.75306	5.49872	2.48471	5.49872	1.54283
5.50482	2.91116	5.50482	2.55841	5.50482	1.62021
5.51092	3.08443	5.51092	2.63695	5.51092	1.70446
5.51703	3.27409	5.51703	2.72049	5.51703	1.79621
5.52313	3.48124	5.52313	2.80901	5.52313	1.89604
5.52923	3.70676	5.52923	2.90219	5.52923	2.00441
5.53534	3.951	5.53534	2.99924	5.53534	2.12149
5.54144	4.21339	5.54144	3.09869	5.54144	2.24702
5.54754	4.49182	5.54754	3.19799	5.54754	2.37992
5.55364	4.78179	5.55364	3.29319	5.55364	2.51796
5.55975	5.07549	5.55975	3.37849	5.55975	2.65722
5.56585	5.36075	5.56585	3.44602	5.56585	2.79167
5.57195	5.62067	5.57195	3.48601	5.57195	2.91293
5.57806	5.83445	5.57806	3.48784	5.57806	3.01077
5.58416	5.98025	5.58416	3.44202	5.58416	3.07453
5.59026	6.04	5.59026	3.34302	5.59026	3.09557
5.59636	6.00461	5.59636	3.19154	5.59636	3.06977
5.60247	5.87708	5.60247	2.99515	5.60247	2.99905
5.60857	5.67148	5.60857	2.76651	5.60857	2.89079
5.61467	5.40865	5.61467	2.52017	5.61467	2.75556
5.62078	5.11074	5.62078	2.26949	5.62078	2.60446
5.62688	4.79717	5.62688	2.02476	5.62688	2.44711
5.63298	4.48274	5.63298	1.79278	5.63298	2.29074
5.63908	4.17743	5.63908	1.5773	5.63908	2.14012
5.64519	3.88723	5.64519	1.37979	5.64519	1.99806
5.65129	3.61518	5.65129	1.20024	5.65129	1.8659
5.65739	3.36236	5.65739	1.03781	5.65739	1.74399
5.6635	3.1286	5.6635	0.891204	5.6635	1.63213
5.6696	2.91305	5.6696	0.758985	5.6696	1.52976
5.6757	2.71447	5.6757	0.639729	5.6757	1.43617
5.6818	2.53151	5.6818	0.532129	5.6818	1.3506
5.68791	2.3628	5.68791	0.435062	5.68791	1.27229
5.69401	2.20702	5.69401	0.347655	5.69401	1.20053
5.70011	2.06296	5.70011	0.269424	5.70011	1.13466
5.70622	1.9295	5.70622	0.200609	5.70622	1.07408
5.71232	1.80566	5.71232	0.143164	5.71232	1.01827
5.71842	1.69054	5.71842	0.103451	5.71842	0.966735
5.72453	1.58337	5.72453	0.0935995	5.72453	0.919066
5.73063	1.48346	5.73063	0.113997	5.73063	0.874891
5.73673	1.3902	5.73673	0.148539	5.73673	0.833882
5.74283	1.30306	5.74283	0.186786	5.74283	0.795748
5.74894	1.22158	5.74894	0.224954	5.74894	0.760235
5.75504	1.14536	5.75504	0.261746	5.75504	0.727118
5.76114	1.07405	5.76114	0.296723	5.76114	0.696197
5.76725	1.00734	5.76725	0.329773	5.76725	0.667295
5.77335	0.944972	5.77335	0.360915	5.77335	0.640255
5.77945	0.886731	5.77945	0.390228	5.77945	0.614939
5.78555	0.832426	5.78555	0.417812	5.78555	0.591222
5.79166	0.781899	5.79166	0.443778	5.79166	0.568993
5.79776	0.735019	5.79776	0.468235	5.79776	0.548155
5.80386	0.691679	5.80386	0.491293	5.80386	0.528617
5.80997	0.651791	5.80997	0.513054	5.80997	0.510302
5.81607	0.615281	5.81607	0.533617	5.81607	0.493138
5.82217	0.582088	5.82217	0.553072	5.82217	0.477059
5.82827	0.552154	5.82827	0.571508	5.82827	0.462009
5.83438	0.525424	5.83438	0.589005	5.83438	0.447933
5.84048	0.501834	5.84048	0.60564	5.84048	0.434783
5.84658	0.481308	5.84658	0.621483	5.84658	0.422515
5.85269	0.463754	5.85269	0.636601	5.85269	0.411088
5.85879	0.449054	5.85879	0.651056	5.85879	0.400465
5.86489	0.437066	5.86489	0.664904	5.86489	0.390609
5.87099	0.427621	5.87099	0.6782	5.87099	0.381488
5.8771	0.420525	5.8771	0.690992	5.8771	0.37307
5.8832	0.415565	5.8832	0.703326	5.8832	0.365325
5.8893	0.412514	5.8893	0.715244	5.8893	0.358225
5.89541	0.411138	5.89541	0.726785	5.89541	0.351741
5.90151	0.411202	5.90151	0.737986	5.90151	0.345848
5.90761	0.412477	5.90761	0.748879	5.90761	0.340519
5.91372	0.414747	5.91372	0.759496	5.91372	0.335729
5.91982	0.417806	5.91982	0.769865	5.91982	0.331452
5.92592	0.421468	5.92592	0.780012	5.92592	0.327665
5.93202	0.425563	5.93202	0.789962	5.93202	0.324342
5.93813	0.429938	5.93813	0.799738	5.93813	0.32146
5.94423	0.434455	5.94423	0.809362	5.94423	0.318996
5.95033	0.438994	5.95033	0.818852	5.95033	0.316927
5.95644	0.443447	5.95644	0.828229	5.95644	0.315231
5.96254	0.447718	5.96254	0.837509	5.96254	0.313886
5.96864	0.451723	5.96864	0.846708	5.96864	0.31287
5.97474	0.455387	5.97474	0.855843	5.97474	0.312163
5.98085	0.458646	5.98085	0.864926	5.98085	0.311745
5.98695	0.461442	5.98695	0.873972	5.98695	0.311597
5.99305	0.463725	5.99305	0.882992	5.99305	0.311701
5.99916	0.465451	5.99916	0.891997	5.99916	0.312038
6.00526	0.466583	6.00526	0.900997	6.00526	0.312592
6.01136	0.46709	6.01136	0.910001	6.01136	0.313347
6.01746	0.466947	6.01746	0.919017	6.01746	0.314289
6.02357	0.466133	6.02357	0.928051	6.02357	0.315402
6.02967	0.464636	6.02967	0.937109	6.02967	0.316673
6.03577	0.462446	6.03577	0.946196	6.03577	0.31809
6.04188	0.459562	6.04188	0.955316	6.04188	0.319641
6.04798	0.455987	6.04798	0.964471	6.04798	0.321315
6.05408	0.451733	6.05408	0.973664	6.05408	0.323102
6.06018	0.446816	6.06018	0.982897	6.06018	0.324992
6.06629	0.441261	6.06629	0.99217	6.06629	0.326977
6.07239	0.435101	6.07239	1.00148	6.07239	0.32905
6.07849	0.428377	6.07849	1.01084	6.07849	0.331202
6.0846	0.42114	6.0846	1.02023	6.0846	0.333427
6.0907	0.41345	6.0907	1.02967	6.0907	0.33572
6.0968	0.405381	6.0968	1.03915	6.0968	0.338074
6.10291	0.397016	6.10291	1.04867	6.10291	0.340486
6.10901	0.388454	6.10901	1.05823	6.10901	0.34295
6.11511	0.379807	6.11511	1.06783	6.11511	0.345463
6.12121	0.371205	6.12121	1.07746	6.12121	0.348022
6.12732	0.362792	6.12732	1.08714	6.12732	0.350624
6.13342	0.354731	6.13342	1.09686	6.13342	0.353267
6.13952	0.3472	6.13952	1.10662	6.13952	0.355948
6.14563	0.340394	6.14563	1.11643	6.14563	0.358667
6.15173	0.334516	6.15173	1.12628	6.15173	0.361422
6.15783	0.329777	6.15783	1.13617	6.15783	0.364212
6.16393	0.326387	6.16393	1.14611	6.16393	0.367037
6.17004	0.324541	6.17004	1.1561	6.17004	0.369897
6.17614	0.324415	6.17614	1.16615	6.17614	0.372792
6.18224	0.326153	6.18224	1.17625	6.18224	0.375722
6.18835	0.329853	6.18835	1.18641	6.18835	0.378689
6.19445	0.33557	6.19445	1.19664	6.19445	0.381694
6.20055	0.343307	6.20055	1.20695	6.20055	0.384739
6.20665	0.353021	6.20665	1.21732	6.20665	0.387824
6.21276	0.364629	6.21276	1.22779	6.21276	0.390952
6.21886	0.378019	6.21886	1.23834	6.21886	0.394126
6.22496	0.393053	6.22496	1.24899	6.22496	0.397347
6.23107	0.409584	6.23107	1.25975	6.23107	0.400619
6.23717	0.427457	6.23717	1.27063	6.23717	0.403945
6.24327	0.446518	6.24327	1.28163	6.24327	0.407328
6.24938	0.466616	6.24938	1.29277	6.24938	0.410772
6.25548	0.48761	6.25548	1.30406	6.25548	0.414281
6.26158	0.509364	6.26158	1.3155	6.26158	0.417858
6.26768	0.531754	6.26768	1.32713	6.26768	0.421509
6.27379	0.554662	6.27379	1.33893	6.27379	0.425237
6.27989	0.577982	6.27989	1.35094	6.27989	0.429048
6.28599	0.601615	6.28599	1.36317	6.28599	0.432948
6.2921	0.625468	6.2921	1.37562	6.2921	0.43694
6.2982	0.649457	6.2982	1.38832	6.2982	0.441032
6.3043	0.673504	6.3043	1.40128	6.3043	0.445229
6.3104	0.697535	6.3104	1.41451	6.3104	0.449537
6.31651	0.721481	6.31651	1.42804	6.31651	0.453963
6.32261	0.745278	6.32261	1.44187	6.32261	0.458515
6.32871	0.768865	6.32871	1.45603	6.32871	0.463198
6.33482	0.792183	6.33482	1.47052	6.33482	0.468021
6.34092	0.815176	6.34092	1.48537	6.34092	0.472991
6.34702	0.83779	6.34702	1.50059	6.34702	0.478116
6.35312	0.859969	6.35312	1.51619	6.35312	0.483405
6.35923	0.88166	6.35923	1.53219	6.35923	0.488867
6.36533	0.90281	6.36533	1.54859	6.36533	0.49451
6.37143	0.923361	6.37143	1.56542	6.37143	0.500344
6.37754	0.943256	6.37754	1.58267	6.37754	0.506378
6.38364	0.962436	6.38364	1.60037	6.38364	0.512623
6.38974	0.980837	6.38974	1.61851	6.38974	0.519088
6.39584	0.998392	6.39584	1.63712	6.39584	0.525785
6.40195	1.01503	6.40195	1.65618	6.40195	0.532723
6.40805	1.03067	6.40805	1.67571	6.40805	0.539914
6.41415	1.04523	6.41415	1.69572	6.41415	0.547368
6.42026	1.05863	6.42026	1.71619	6.42026	0.555098
6.42636	1.07076	6.42636	1.73714	6.42636	0.563115
6.43246	1.08153	6.43246	1.75856	6.43246	0.571429
6.43857	1.09082	6.43857	1.78045	6.43857	0.580053
6.44467	1.09852	6.44467	1.80279	6.44467	0.588997
6.45077	1.10449	6.45077	1.82559	6.45077	0.598273
6.45687	1.10862	6.45687	1.84882	6.45687	0.60789
6.46298	1.11075	6.46298	1.87247	6.46298	0.61786
6.46908	1.11075	6.46908	1.89653	6.46908	0.628191
6.47518	1.10846	6.47518	1.92095	6.47518	0.638892
6.48129	1.10373	6.48129	1.94571	6.48129	0.649969
6.48739	1.0964	6.48739	1.97077	6.48739	0.661429
6.49349	1.08631	6.49349	1.99608	6.49349	0.673275
6.49959	1.0733	6.49959	2.02159	6.49959	0.685509
6.5057	1.05722	6.5057	2.04724	6.5057	0.698131
6.5118	1.0379	6.5118	2.07294	6.5118	0.711137
6.5179	1.01521	6.5179	2.09861	6.5179	0.72452
6.52401	0.989007	6.52401	2.12416	6.52401	0.738269
6.53011	0.959173	6.53011	2.14948	6.53011	0.752369
6.53621	0.925605	6.53621	2.17444	6.53621	0.7668
6.54231	0.88822	6.54231	2.1989	6.54231	0.781537
6.54842	0.846965	6.54842	2.22273	6.54842	0.79655
6.55452	0.801817	6.55452	2.24575	6.55452	0.8118
6.56062	0.752797	6.56062	2.26779	6.56062	0.827245
6.56673	0.699972	6.56673	2.28867	6.56673	0.842833
6.57283	0.643468	6.57283	2.30818	6.57283	0.858507
6.57893	0.583491	6.57893	2.32612	6.57893	0.874203
6.58503	0.520349	6.58503	2.34228	6.58503	0.88985
6.59114	0.454509	6.59114	2.35645	6.59114	0.905372
6.59724	0.386694	6.59724	2.36841	6.59724	0.920685
6.60334	0.318132	6.60334	2.37796	6.60334	0.935705
6.60945	0.251171	6.60945	2.38491	6.60945	0.950341
6.61555	0.191034	6.61555	2.38906	6.61555	0.964503
6.62165	0.150144	6.62165	2.39027	6.62165	0.978103
6.62776	0.148611	6.62776	2.38839	6.62776	0.991052
6.63386	0.188849	6.63386	2.38333	6.63386	1.00327
6.63996	0.251962	6.63996	2.37501	6.63996	1.01468
6.64606	0.324647	6.64606	2.3634	6.64606	1.02521
6.65217	0.401106	6.65217	2.3485	6.65217	1.03481
6.65827	0.478644	6.65827	2.33036	6.65827	1.04343
6.66437	0.555757	6.66437	2.30906	6.66437	1.05104
6.67048	0.631459	6.67048	2.28472	6.67048	1.05763
6.67658	0.705031	6.67658	2.25751	6.67658	1.06318
6.68268	0.775916	6.68268	2.22759	6.68268	1.0677
6.68878	0.84367	6.68878	2.19519	6.68878	1.07122
6.69489	0.907946	6.69489	2.16053	6.69489	1.07376
6.70099	0.968476	6.70099	2.12385	6.70099	1.07537
6.70709	1.02507	6.70709	2.0854	6.70709	1.0761
6.7132	1.07759	6.7132	2.04543	6.7132	1.07599
6.7193	1.12599	6.7193	2.00419	6.7193	1.07513
6.7254	1.17024	6.7254	1.96193	6.7254	1.07355
6.7315	1.21039	6.7315	1.91887	6.7315	1.07134
6.73761	1.24651	6.73761	1.87524	6.73761	1.06856
6.74371	1.27871	6.74371	1.83123	6.74371	1.06527
6.74981	1.30715	6.74981	1.78704	6.74981	1.06153
6.75592	1.33197	6.75592	1.74282	6.75592	1.05741
6.76202	1.35335	6.76202	1.69874	6.76202	1.05295
6.76812	1.37149	6.76812	1.65491	6.76812	1.04822
6.77422	1.38658	6.77422	1.61147	6.77422	1.04326
6.78033	1.39881	6.78033	1.5685	6.78033	1.0381
6.78643	1.40836	6.78643	1.52609	6.78643	1.0328
6.79253	1.41543	6.79253	1.4843	6.79253	1.02739
6.79864	1.42019	6.79864	1.4432	6.79864	1.02189
6.80474	1.42281	6.80474	1.40283	6.80474	1.01634
6.81084	1.42344	6.81084	1.36322	6.81084	1.01075
6.81695	1.42222	6.81695	1.32439	6.81695	1.00515
6.82305	1.41929	6.82305	1.28637	6.82305	0.999553
6.82915	1.41475	6.82915	1.24917	6.82915	0.993975
6.83525	1.40872	6.83525	1.21278	6.83525	0.988426
6.84136	1.40128	6.84136	1.1772	6.84136	0.982916
6.84746	1.39252	6.84746	1.14243	6.84746	0.977452
6.85356	1.38251	6.85356	1.10846	6.85356	0.972041
6.85967	1.3713	6.85967	1.07528	6.85967	0.966685
6.86577	1.35895	6.86577	1.04287	6.86577	0.961388
6.87187	1.3455	6.87187	1.01121	6.87187	0.956152
6.87797	1.331	6.87797	0.980284	6.87797	0.950977
6.88408	1.31547	6.88408	0.950076	6.88408	0.945862
6.89018	1.29896	6.89018	0.920566	6.89018	0.940808
6.89628	1.28148	6.89628	0.891733	6.89628	0.935813
6.90239	1.26307	6.90239	0.863558	6.90239	0.930874
6.90849	1.24374	6.90849	0.836021	6.90849	0.925989
6.91459	1.22353	6.91459	0.809104	6.91459	0.921156
6.92069	1.20247	6.92069	0.782788	6.92069	0.916373
6.9268	1.18058	6.9268	0.757058	6.9268	0.911635
6.9329	1.15788	6.9329	0.731895	6.9329	0.906939
6.939	1.13442	6.939	0.707287	6.939	0.902284
6.94511	1.11023	6.94511	0.683218	6.94511	0.897664
6.95121	1.08533	6.95121	0.659677	6.95121	0.893078
6.95731	1.05977	6.95731	0.636651	6.95731	0.888522
6.96341	1.03359	6.96341	0.614129	6.96341	0.883993
6.96952	1.00683	6.96952	0.592103	6.96952	0.879488
6.97562	0.979523	6.97562	0.570563	6.97562	0.875003
6.98172	0.951722	6.98172	0.549501	6.98172	0.870537
6.98783	0.923468	6.98783	0.528912	6.98783	0.866086
6.99393	0.894809	6.99393	0.508788	6.99393	0.861648
7.00003	0.865788	7.00003	0.489124	7.00003	0.85722
7.00614	0.836451	7.00614	0.469915	7.00614	0.8528
7.01224	0.806843	7.01224	0.451156	7.01224	0.848386
7.01834	0.777008	7.01834	0.432844	7.01834	0.843976
7.02444	0.746991	7.02444	0.414975	7.02444	0.839568
7.03055	0.716831	7.03055	0.397546	7.03055	0.83516
7.03665	0.686571	7.03665	0.380553	7.03665	0.83075
7.04275	0.65625	7.04275	0.363996	7.04275	0.826338
7.04886	0.625904	7.04886	0.347871	7.04886	0.821921
7.05496	0.595569	7.05496	0.332178	7.05496	0.817499
7.06106	0.56528	7.06106	0.316916	7.06106	0.813071
7.06716	0.535069	7.06716	0.302086	7.06716	0.808635
7.07327	0.504969	7.07327	0.287688	7.07327	0.804191
7.07937	0.475012	7.07937	0.273724	7.07937	0.799738
7.08547	0.445227	7.08547	0.260199	7.08547	0.795275
7.09158	0.415649	7.09158	0.247117	7.09158	0.790802
7.09768	0.386312	7.09768	0.234484	7.09768	0.786319
7.10378	0.357252	7.10378	0.222309	7.10378	0.781825
7.10988	0.328511	7.10988	0.210604	7.10988	0.77732
7.11599	0.300141	7.11599	0.199381	7.11599	0.772804
7.12209	0.272202	7.12209	0.188659	7.12209	0.768277
7.12819	0.244771	7.12819	0.178457	7.12819	0.763739
7.1343	0.217952	7.1343	0.168799	7.1343	0.75919
7.1404	0.191889	7.1404	0.159715	7.1404	0.754631
7.1465	0.166791	7.1465	0.151237	7.1465	0.750061
7.15261	0.142981	7.15261	0.143401	7.15261	0.745481
7.15871	0.120977	7.15871	0.136249	7.15871	0.740892
7.16481	0.101637	7.16481	0.129821	7.16481	0.736294
7.17091	0.0863536	7.17091	0.124161	7.17091	0.731687
7.17702	0.0770646	7.17702	0.11931	7.17702	0.727073
7.18312	0.0754506	7.18312	0.1153	7.18312	0.722452
7.18922	0.0814177	7.18922	0.112157	7.18922	0.717824
7.19533	0.0930121	7.19533	0.10989	7.19533	0.71319
7.20143	0.107974	7.20143	0.108492	7.20143	0.708552
7.20753	0.124673	7.20753	0.107938	7.20753	0.70391
7.21363	0.142106	7.21363	0.108185	7.21363	0.699264
7.21974	0.159674	7.21974	0.109174	7.21974	0.694617
7.22584	0.177	7.22584	0.110836	7.22584	0.689968
7.23194	0.193841	7.23194	0.113095	7.23194	0.685319
7.23805	0.210025	7.23805	0.115873	7.23805	0.680671
7.24415	0.225426	7.24415	0.119092	7.24415	0.676024
7.25025	0.239948	7.25025	0.12268	7.25025	0.671381
7.25635	0.253516	7.25635	0.12657	7.25635	0.666742
7.26246	0.266067	7.26246	0.130703	7.26246	0.662107
7.26856	0.277551	7.26856	0.135024	7.26856	0.657479
7.27466	0.287927	7.27466	0.139486	7.27466	0.652859
7.28077	0.29716	7.28077	0.144048	7.28077	0.648246
7.28687	0.305223	7.28687	0.148673	7.28687	0.643644
7.29297	0.312095	7.29297	0.153331	7.29297	0.639052
7.29907	0.317761	7.29907	0.157992	7.29907	0.634473
7.30518	0.322211	7.30518	0.162634	7.30518	0.629906
7.31128	0.325442	7.31128	0.167235	7.31128	0.625354
7.31738	0.327454	7.31738	0.171775	7.31738	0.620816
7.32349	0.328253	7.32349	0.176239	7.32349	0.616296
7.32959	0.327851	7.32959	0.180611	7.32959	0.611793
7.33569	0.326264	7.33569	0.184879	7.33569	0.607308
7.3418	0.323514	7.3418	0.189029	7.3418	0.602843
7.3479	0.319626	7.3479	0.193053	7.3479	0.598399
7.354	0.314633	7.354	0.196941	7.354	0.593976
7.3601	0.308568	7.3601	0.200684	7.3601	0.589576
7.36621	0.301474	7.36621	0.204275	7.36621	0.5852
7.37231	0.293396	7.37231	0.207707	7.37231	0.580848
7.37841	0.284383	7.37841	0.210974	7.37841	0.576521
7.38452	0.274491	7.38452	0.214071	7.38452	0.57222
7.39062	0.263779	7.39062	0.216993	7.39062	0.567945
7.39672	0.252313	7.39672	0.219736	7.39672	0.563699
7.40282	0.240164	7.40282	0.222297	7.40282	0.55948
7.40893	0.227409	7.40893	0.224672	7.40893	0.55529
7.41503	0.214132	7.41503	0.226858	7.41503	0.551128
7.42113	0.200428	7.42113	0.228853	7.42113	0.546997
7.42724	0.186404	7.42724	0.230656	7.42724	0.542896
7.43334	0.172185	7.43334	0.232265	7.43334	0.538825
7.43944	0.157917	7.43944	0.23368	7.43944	0.534785
7.44554	0.143785	7.44554	0.234898	7.44554	0.530776
7.45165	0.13002	7.45165	0.235922	7.45165	0.526798
7.45775	0.116934	7.45775	0.23675	7.45775	0.522851
7.46385	0.104943	7.46385	0.237385	7.46385	0.518936
7.46996	0.0946026	7.46996	0.237826	7.46996	0.515052
7.47606	0.0866164	7.47606	0.238075	7.47606	0.511199
7.48216	0.081747	7.48216	0.238136	7.48216	0.507378
7.48826	0.0805887	7.48826	0.238009	7.48826	0.503588
7.49437	0.0832838	7.49437	0.237697	7.49437	0.499829
7.50047	0.0894394	7.50047	0.237204	7.50047	0.496101
7.50657	0.0983394	7.50657	0.236532	7.50657	0.492404
7.51268	0.109232	7.51268	0.235685	7.51268	0.488737
7.51878	0.121489	7.51878	0.234665	7.51878	0.4851
7.52488	0.134642	7.52488	0.233477	7.52488	0.481493
7.53099	0.148356	7.53099	0.232124	7.53099	0.477915
7.53709	0.16239	7.53709	0.230609	7.53709	0.474367
7.54319	0.176574	7.54319	0.228935	7.54319	0.470847
7.54929	0.190783	7.54929	0.227106	7.54929	0.467355
7.5554	0.204923	7.5554	0.225123	7.5554	0.463891
7.5615	0.218925	7.5615	0.222991	7.5615	0.460455
7.5676	0.232733	7.5676	0.22071	7.5676	0.457046
7.57371	0.246305	7.57371	0.218283	7.57371	0.453664
7.57981	0.259608	7.57981	0.21571	7.57981	0.450309
7.58591	0.272612	7.58591	0.212993	7.58591	0.44698
7.59201	0.285295	7.59201	0.210131	7.59201	0.443677
7.59812	0.297638	7.59812	0.207125	7.59812	0.440399
7.60422	0.309626	7.60422	0.203972	7.60422	0.437148
7.61032	0.321244	7.61032	0.200672	7.61032	0.433922
7.61643	0.33248	7.61643	0.197221	7.61643	0.430722
7.62253	0.343325	7.62253	0.193618	7.62253	0.427547
7.62863	0.353769	7.62863	0.189858	7.62863	0.424398
7.63473	0.363805	7.63473	0.185938	7.63473	0.421275
7.64084	0.373425	7.64084	0.181853	7.64084	0.418178
7.64694	0.382624	7.64694	0.1776	7.64694	0.415108
7.65304	0.391396	7.65304	0.173175	7.65304	0.412064
7.65915	0.399738	7.65915	0.168573	7.65915	0.409049
7.66525	0.407648	7.66525	0.16379	7.66525	0.406061
7.67135	0.415124	7.67135	0.158824	7.67135	0.403103
7.67745	0.422166	7.67745	0.153672	7.67745	0.400174
7.68356	0.428779	7.68356	0.148334	7.68356	0.397276
7.68966	0.434965	7.68966	0.142811	7.68966	0.394411
7.69576	0.440733	7.69576	0.137105	7.69576	0.391578
7.70187	0.446092	7.70187	0.131221	7.70187	0.388781
7.70797	0.451054	7.70797	0.125169	7.70797	0.386019
7.71407	0.455635	7.71407	0.118962	7.71407	0.383296
7.72018	0.459856	7.72018	0.112617	7.72018	0.380612
7.72628	0.463737	7.72628	0.106161	7.72628	0.377969
7.73238	0.467306	7.73238	0.0996282	7.73238	0.37537
7.73848	0.470592	7.73848	0.0930672	7.73848	0.372817
7.74459	0.473628	7.74459	0.0865444	7.74459	0.370312
7.75069	0.47645	7.75069	0.0801511	7.75069	0.367857
7.75679	0.479096	7.75679	0.0740133	7.75679	0.365456
7.7629	0.481608	7.7629	0.0683032	7.7629	0.363109
7.769	0.484027	7.769	0.063252	7.769	0.360821
7.7751	0.486396	7.7751	0.0591547	7.7751	0.358594
7.7812	0.488758	7.7812	0.0563548	7.7812	0.356431
7.78731	0.491153	7.78731	0.0551901	7.78731	0.354334
7.79341	0.49362	7.79341	0.0559026	7.79341	0.352307
7.79951	0.496195	7.79951	0.0585574	7.79951	0.350353
7.80562	0.498909	7.80562	0.0630341	7.80562	0.348475
7.81172	0.501788	7.81172	0.0690928	7.81172	0.346676
7.81782	0.50485	7.81782	0.0764604	7.81782	0.344958
7.82392	0.508108	7.82392	0.0848881	7.82392	0.343325
7.83003	0.511569	7.83003	0.0941736	7.83003	0.341779
7.83613	0.515228	7.83613	0.104161	7.83613	0.340324
7.84223	0.519078	7.84223	0.114732	7.84223	0.338962
7.84834	0.523102	7.84834	0.125798	7.84834	0.337696
7.85444	0.527276	7.85444	0.137294	7.85444	0.336528
7.86054	0.531571	7.86054	0.149166	7.86054	0.33546
7.86664	0.535955	7.86664	0.161377	7.86664	0.334494
7.87275	0.540389	7.87275	0.173894	7.87275	0.333632
7.87885	0.544834	7.87885	0.186693	7.87885	0.332876
7.88495	0.549248	7.88495	0.199752	7.88495	0.332227
7.89106	0.55359	7.89106	0.213056	7.89106	0.331685
7.89716	0.557819	7.89716	0.22659	7.89716	0.331253
7.90326	0.561896	7.90326	0.240343	7.90326	0.330929
7.90937	0.565785	7.90937	0.254306	7.90937	0.330714
7.91547	0.569454	7.91547	0.26847	7.91547	0.330607
7.92157	0.572875	7.92157	0.282829	7.92157	0.330609
7.92767	0.576025	7.92767	0.297377	7.92767	0.330718
7.93378	0.578887	7.93378	0.312109	7.93378	0.330933
7.93988	0.581448	7.93988	0.327021	7.93988	0.331251
7.94598	0.583701	7.94598	0.34211	7.94598	0.331672
7.95209	0.585646	7.95209	0.357374	7.95209	0.332192
7.95819	0.587288	7.95819	0.37281	7.95819	0.332809
7.96429	0.588637	7.96429	0.388416	7.96429	0.333521
7.97039	0.589709	7.97039	0.404191	7.97039	0.334323
7.9765	0.590526	7.9765	0.420135	7.9765	0.335213
7.9826	0.591112	7.9826	0.436246	7.9826	0.336186
7.9887	0.591498	7.9887	0.452525	7.9887	0.337238
7.99481	0.59172	7.99481	0.468972	7.99481	0.338366
8.00091	0.591815	8.00091	0.485588	8.00091	0.339566
8.00701	0.591826	8.00701	0.502373	8.00701	0.340832
8.01311	0.591797	8.01311	0.519331	8.01311	0.34216
8.01922	0.591777	8.01922	0.536462	8.01922	0.343547
8.02532	0.591815	8.02532	0.553769	8.02532	0.344986
8.03142	0.591963	8.03142	0.571257	8.03142	0.346474
8.03753	0.592273	8.03753	0.588928	8.03753	0.348006
8.04363	0.592797	8.04363	0.606786	8.04363	0.349577
8.04973	0.593588	8.04973	0.624838	8.04973	0.351184
8.05584	0.594698	8.05584	0.643088	8.05584	0.352822
8.06194	0.596173	8.06194	0.661543	8.06194	0.354486
8.06804	0.598061	8.06804	0.680208	8.06804	0.356174
8.07414	0.600404	8.07414	0.699091	8.07414	0.357882
8.08025	0.603238	8.08025	0.718198	8.08025	0.359606
8.08635	0.606596	8.08635	0.737537	8.08635	0.361343
8.09245	0.610503	8.09245	0.757115	8.09245	0.363091
8.09856	0.614981	8.09856	0.776939	8.09856	0.364847
8.10466	0.62004	8.10466	0.797017	8.10466	0.366609
8.11076	0.625689	8.11076	0.817356	8.11076	0.368376
8.11686	0.631927	8.11686	0.837962	8.11686	0.370147
8.12297	0.638749	8.12297	0.858842	8.12297	0.371921
8.12907	0.646143	8.12907	0.880003	8.12907	0.373698
8.13517	0.654093	8.13517	0.90145	8.13517	0.375477
8.14128	0.66258	8.14128	0.923189	8.14128	0.377261
8.14738	0.671582	8.14738	0.945225	8.14738	0.37905
8.15348	0.681077	8.15348	0.967563	8.15348	0.380847
8.15958	0.691041	8.15958	0.990207	8.15958	0.382654
8.16569	0.701451	8.16569	1.01316	8.16569	0.384473
8.17179	0.712288	8.17179	1.03644	8.17179	0.38631
8.17789	0.723535	8.17789	1.06003	8.17789	0.388169
8.184	0.735178	8.184	1.08396	8.184	0.390054
8.1901	0.747212	8.1901	1.10822	8.1901	0.391971
8.1962	0.759633	8.1962	1.13282	8.1962	0.393928
8.2023	0.772446	8.2023	1.15777	8.2023	0.395932
8.20841	0.785663	8.20841	1.18309	8.20841	0.39799
8.21451	0.799303	8.21451	1.20878	8.21451	0.400112
8.22061	0.813392	8.22061	1.23486	8.22061	0.402308
8.22672	0.827965	8.22672	1.26134	8.22672	0.404589
8.23282	0.843064	8.23282	1.28825	8.23282	0.406966
8.23892	0.858738	8.23892	1.31561	8.23892	0.409452
8.24503	0.875046	8.24503	1.34344	8.24503	0.412061
8.25113	0.892054	8.25113	1.37178	8.25113	0.414807
8.25723	0.909833	8.25723	1.40064	8.25723	0.417707
8.26333	0.928467	8.26333	1.43008	8.26333	0.420778
8.26944	0.948041	8.26944	1.46013	8.26944	0.424038
8.27554	0.968653	8.27554	1.49083	8.27554	0.427507
8.28164	0.990404	8.28164	1.52224	8.28164	0.431206
8.28775	1.0134	8.28775	1.55441	8.28775	0.435157
8.29385	1.03777	8.29385	1.5874	8.29385	0.439386
8.29995	1.06363	8.29995	1.62127	8.29995	0.443918
8.30605	1.0911	8.30605	1.65611	8.30605	0.44878
8.31216	1.12034	8.31216	1.69198	8.31216	0.454004
8.31826	1.15149	8.31826	1.72897	8.31826	0.45962
8.32436	1.1847	8.32436	1.76718	8.32436	0.465664
8.33047	1.22013	8.33047	1.80672	8.33047	0.472172
8.33657	1.25796	8.33657	1.84769	8.33657	0.479185
8.34267	1.29838	8.34267	1.89023	8.34267	0.486745
8.34877	1.34158	8.34877	1.93446	8.34877	0.4949
8.35488	1.38776	8.35488	1.98055	8.35488	0.503699
8.36098	1.43715	8.36098	2.02865	8.36098	0.513198
8.36708	1.48999	8.36708	2.07895	8.36708	0.523457
8.37319	1.54654	8.37319	2.13164	8.37319	0.534539
8.37929	1.60707	8.37929	2.18695	8.37929	0.546518
8.38539	1.67189	8.38539	2.24512	8.38539	0.55947
8.39149	1.74132	8.39149	2.30642	8.39149	0.573482
8.3976	1.81573	8.3976	2.37115	8.3976	0.588649
8.4037	1.8955	8.4037	2.43962	8.4037	0.605077
8.4098	1.98109	8.4098	2.51222	8.4098	0.622883
8.41591	2.07298	8.41591	2.58934	8.41591	0.642196
8.42201	2.17171	8.42201	2.67143	8.42201	0.663163
8.42811	2.27789	8.42811	2.759	8.42811	0.685948
8.43422	2.39221	8.43422	2.85262	8.43422	0.710734
8.44032	2.51542	8.44032	2.95291	8.44032	0.737727
8.44642	2.64841	8.44642	3.06059	8.44642	0.767161
8.45252	2.79215	8.45252	3.17645	8.45252	0.7993
8.45863	2.94774	8.45863	3.30138	8.45863	0.83444
8.46473	3.11645	8.46473	3.43637	8.46473	0.872917
8.47083	3.29967	8.47083	3.58252	8.47083	0.915109
8.47694	3.49899	8.47694	3.74105	8.47694	0.961438
8.48304	3.71614	8.48304	3.91329	8.48304	1.01237
8.48914	3.95303	8.48914	4.10063	8.48914	1.06842
8.49524	4.21168	8.49524	4.30453	8.49524	1.13013
8.50135	4.49414	8.50135	4.52638	8.50135	1.19806
8.50745	4.80234	8.50745	4.76739	8.50745	1.27274
8.51355	5.13783	8.51355	5.02831	8.51355	1.35462
8.51966	5.50131	8.51966	5.30903	8.51966	1.44392
8.52576	5.89193	8.52576	5.60799	8.52576	1.54051
8.53186	6.30629	8.53186	5.92132	8.53186	1.6436
8.53796	6.73707	8.53796	6.24169	8.53796	1.7514
8.54407	7.17142	8.54407	6.55712	8.54407	1.86073
8.55017	7.58959	8.55017	6.85001	8.55017	1.96665
8.55627	7.96474	8.55627	7.09731	8.55627	2.06239
8.56238	8.26513	8.56238	7.27282	8.56238	2.13989
8.56848	8.45961	8.56848	7.35209	8.56848	2.1912
8.57458	8.52552	8.57458	7.31916	8.57458	2.21044
8.58068	8.45582	8.58068	7.17204	8.58068	2.1957
8.58679	8.26143	8.58679	6.92391	8.58679	2.1496
8.59289	7.96735	8.59289	6.59895	8.59289	2.07834
8.59899	7.60499	8.59899	6.22551	8.59899	1.98982
8.6051	7.20478	8.6051	5.82984	8.6051	1.89169
8.6112	6.79158	8.6112	5.43255	8.6112	1.79024
8.6173	6.38324	8.6173	5.04779	8.6173	1.68999
8.62341	5.99114	8.62341	4.68404	8.62341	1.59381
8.62951	5.62168	8.62951	4.34555	8.62951	1.50332
8.63561	5.27773	8.63561	4.03369	8.63561	1.41925
8.64171	4.95989	8.64171	3.74805	8.64171	1.34176
8.64782	4.66743	8.64782	3.48726	8.64782	1.27065
8.65392	4.39889	8.65392	3.24944	8.65392	1.20554
8.66002	4.15245	8.66002	3.03254	8.66002	1.14598
8.66613	3.92619	8.66613	2.83454	8.66613	1.09147
8.67223	3.71824	8.67223	2.65352	8.67223	1.04153
8.67833	3.52682	8.67833	2.48771	8.67833	0.9957
8.68443	3.35031	8.68443	2.33553	8.68443	0.953574
8.69054	3.18723	8.69054	2.19554	8.69054	0.91477
8.69664	3.03625	8.69664	2.0665	8.69664	0.878948
8.70274	2.89618	8.70274	1.9473	8.70274	0.845809
8.70885	2.76598	8.70885	1.83697	8.70885	0.815082
8.71495	2.6447	8.71495	1.73464	8.71495	0.786531
8.72105	2.53152	8.72105	1.63958	8.72105	0.759946
8.72715	2.42568	8.72715	1.55111	8.72715	0.735139
8.73326	2.32652	8.73326	1.46865	8.73326	0.711945
8.73936	2.23345	8.73936	1.39171	8.73936	0.690217
8.74546	2.14594	8.74546	1.31981	8.74546	0.669825
8.75157	2.06349	8.75157	1.25257	8.75157	0.650652
8.75767	1.98568	8.75767	1.18963	8.75767	0.632594
8.76377	1.91211	8.76377	1.13068	8.76377	0.615559
8.76987	1.84241	8.76987	1.07545	8.76987	0.599464
8.77598	1.77627	8.77598	1.02369	8.77598	0.584233
8.78208	1.71337	8.78208	0.97519	8.78208	0.5698
8.78818	1.65345	8.78818	0.929749	8.78818	0.556104
8.79429	1.59624	8.79429	0.887203	8.79429	0.543091
8.80039	1.54151	8.80039	0.847401	8.80039	0.530711
8.80649	1.48904	8.80649	0.810212	8.80649	0.51892
8.8126	1.43862	8.8126	0.775518	8.8126	0.507677
8.8187	1.39008	8.8187	0.743217	8.8187	0.496945
8.8248	1.34322	8.8248	0.713216	8.8248	0.486691
8.8309	1.2979	8.8309	0.685435	8.8309	0.476884
8.83701	1.25395	8.83701	0.659799	8.83701	0.467497
8.84311	1.21124	8.84311	0.636244	8.84311	0.458503
8.84921	1.16964	8.84921	0.614706	8.84921	0.44988
8.85532	1.12903	8.85532	0.595127	8.85532	0.441607
8.86142	1.0893	8.86142	0.57745	8.86142	0.433664
8.86752	1.05035	8.86752	0.561618	8.86752	0.426033
8.87362	1.01207	8.87362	0.547571	8.87362	0.418699
8.87973	0.974397	8.87973	0.535249	8.87973	0.411645
8.88583	0.937244	8.88583	0.524585	8.88583	0.404859
8.89193	0.900545	8.89193	0.51551	8.89193	0.398327
8.89804	0.864239	8.89804	0.507949	8.89804	0.392039
8.90414	0.828273	8.90414	0.501822	8.90414	0.385985
8.91024	0.792604	8.91024	0.497046	8.91024	0.380153
8.91634	0.757195	8.91634	0.493531	8.91634	0.374536
8.92245	0.722017	8.92245	0.491189	8.92245	0.369126
8.92855	0.687051	8.92855	0.489926	8.92855	0.363916
8.93465	0.652285	8.93465	0.48965	8.93465	0.358898
8.94076	0.617716	8.94076	0.490269	8.94076	0.354068
8.94686	0.583352	8.94686	0.491691	8.94686	0.349419
8.95296	0.549213	8.95296	0.493829	8.95296	0.344948
8.95907	0.51533	8.95907	0.496596	8.95907	0.340649
8.96517	0.48175	8.96517	0.499914	8.96517	0.336519
8.97127	0.448538	8.97127	0.503703	8.97127	0.332555
8.97737	0.415784	8.97737	0.507894	8.97737	0.328754
8.98348	0.383606	8.98348	0.512419	8.98348	0.325114
8.98958	0.352165	8.98958	0.517215	8.98958	0.321632
8.99568	0.321679	8.99568	0.522225	8.99568	0.318306
9.00179	0.292441	9.00179	0.527398	9.00179	0.315136
9.00789	0.264856	9.00789	0.532685	9.00789	0.312121
9.01399	0.239476	9.01399	0.538043	9.01399	0.309259
9.02009	0.21704	9.02009	0.543433	9.02009	0.30655
9.0262	0.198501	9.0262	0.548821	9.0262	0.303994
9.0323	0.184967	9.0323	0.554175	9.0323	0.301591
9.0384	0.177498	9.0384	0.559468	9.0384	0.299342
9.04451	0.176761	9.04451	0.564675	9.04451	0.297246
9.05061	0.182723	9.05061	0.569776	9.05061	0.295305
9.05671	0.194648	9.05671	0.574753	9.05671	0.29352
9.06281	0.211406	9.06281	0.57959	9.06281	0.291891
9.06892	0.23183	9.06892	0.584275	9.06892	0.290421
9.07502	0.25492	9.07502	0.588795	9.07502	0.28911
9.08112	0.279901	9.08112	0.593144	9.08112	0.287959
9.08723	0.3062	9.08723	0.597314	9.08723	0.286971
9.09333	0.333399	9.09333	0.6013	9.09333	0.286148
9.09943	0.361193	9.09943	0.605098	9.09943	0.28549
9.10553	0.38936	9.10553	0.608705	9.10553	0.285001
9.11164	0.417734	9.11164	0.612121	9.11164	0.284682
9.11774	0.446189	9.11774	0.615343	9.11774	0.284535
9.12384	0.47463	9.12384	0.618373	9.12384	0.284563
9.12995	0.502984	9.12995	0.62121	9.12995	0.284768
9.13605	0.531193	9.13605	0.623857	9.13605	0.285151
9.14215	0.559212	9.14215	0.626313	9.14215	0.285716
9.14826	0.587007	9.14826	0.628581	9.14826	0.286465
9.15436	0.614547	9.15436	0.630662	9.15436	0.287401
9.16046	0.641811	9.16046	0.632558	9.16046	0.288525
9.16656	0.66878	9.16656	0.634271	9.16656	0.289841
9.17267	0.69544	9.17267	0.6358	9.17267	0.291351
9.17877	0.721779	9.17877	0.637149	9.17877	0.293058
9.18487	0.747787	9.18487	0.638319	9.18487	0.294965
9.19098	0.773455	9.19098	0.639309	9.19098	0.297075
9.19708	0.798776	9.19708	0.640122	9.19708	0.299391
9.20318	0.823745	9.20318	0.640757	9.20318	0.301917
9.20928	0.848354	9.20928	0.641216	9.20928	0.304655
9.21539	0.872598	9.21539	0.641498	9.21539	0.307609
9.22149	0.896472	9.22149	0.641605	9.22149	0.310784
9.22759	0.919968	9.22759	0.641535	9.22759	0.314183
9.2337	0.943081	9.2337	0.64129	9.2337	0.31781
9.2398	0.965804	9.2398	0.640869	9.2398	0.32167
9.2459	0.988129	9.2459	0.640273	9.2459	0.325768
9.252	1.01005	9.252	0.6395	9.252	0.330108
9.25811	1.03155	9.25811	0.638552	9.25811	0.334697
9.26421	1.05263	9.26421	0.637429	9.26421	0.339541
9.27031	1.07328	9.27031	0.636129	9.27031	0.344645
9.27642	1.09349	9.27642	0.634655	9.27642	0.350016
9.28252	1.11324	9.28252	0.633006	9.28252	0.355662
9.28862	1.13253	9.28862	0.631184	9.28862	0.361591
9.29472	1.15135	9.29472	0.629191	9.29472	0.36781
9.30083	1.16967	9.30083	0.627028	9.30083	0.37433
9.30693	1.1875	9.30693	0.6247	9.30693	0.381159
9.31303	1.20481	9.31303	0.622211	9.31303	0.388308
9.31914	1.2216	9.31914	0.619566	9.31914	0.395789
9.32524	1.23785	9.32524	0.616773	9.32524	0.403613
9.33134	1.25355	9.33134	0.613842	9.33134	0.411793
9.33745	1.26867	9.33745	0.610783	9.33745	0.420342
9.34355	1.28319	9.34355	0.607611	9.34355	0.429277
9.34965	1.29711	9.34965	0.604343	9.34965	0.438612
9.35575	1.31038	9.35575	0.600998	9.35575	0.448365
9.36186	1.32299	9.36186	0.597603	9.36186	0.458554
9.36796	1.33489	9.36796	0.594185	9.36796	0.469197
9.37406	1.34607	9.37406	0.590779	9.37406	0.480316
9.38017	1.35647	9.38017	0.587425	9.38017	0.491933
9.38627	1.36606	9.38627	0.584168	9.38627	0.504071
9.39237	1.37478	9.39237	0.581064	9.39237	0.516755
9.39847	1.38258	9.39847	0.578175	9.39847	0.530011
9.40458	1.38939	9.40458	0.575573	9.40458	0.543868
9.41068	1.39515	9.41068	0.573341	9.41068	0.558353
9.41678	1.39979	9.41678	0.571572	9.41678	0.573498
9.42289	1.40322	9.42289	0.570372	9.42289	0.589335
9.42899	1.40536	9.42899	0.569861	9.42899	0.605897
9.43509	1.4061	9.43509	0.570171	9.43509	0.623217
9.44119	1.40536	9.44119	0.571449	9.44119	0.641331
9.4473	1.40301	9.4473	0.573854	9.4473	0.660274
9.4534	1.39894	9.4534	0.577558	9.4534	0.680079
9.4595	1.39303	9.4595	0.582744	9.4595	0.70078
9.46561	1.38514	9.46561	0.589603	9.46561	0.722407
9.47171	1.37513	9.47171	0.59833	9.47171	0.744989
9.47781	1.36286	9.47781	0.609121	9.47781	0.768548
9.48391	1.34818	9.48391	0.622169	9.48391	0.793098
9.49002	1.33093	9.49002	0.637654	9.49002	0.818645
9.49612	1.31097	9.49612	0.655742	9.49612	0.84518
9.50222	1.28813	9.50222	0.676575	9.50222	0.872679
9.50833	1.26227	9.50833	0.700264	9.50833	0.901096
9.51443	1.23328	9.51443	0.726886	9.51443	0.930359
9.52053	1.20105	9.52053	0.756468	9.52053	0.960363
9.52664	1.16552	9.52664	0.788988	9.52664	0.990964
9.53274	1.12669	9.53274	0.82436	9.53274	1.02198
9.53884	1.08462	9.53884	0.862428	9.53884	1.05316
9.54494	1.0395	9.54494	0.902958	9.54494	1.08421
9.55105	0.99164	9.55105	0.945627	9.55105	1.11479
9.55715	0.941526	9.55715	0.990021	9.55715	1.14448
9.56325	0.889861	9.56325	1.03563	9.56325	1.17281
9.56936	0.837604	9.56936	1.08186	9.56936	1.19926
9.57546	0.785996	9.57546	1.12803	9.57546	1.22331
9.58156	0.736579	9.58156	1.17339	9.58156	1.24442
9.58766	0.691148	9.58766	1.21718	9.58766	1.26206
9.59377	0.651648	9.59377	1.25863	9.59377	1.27579
9.59987	0.619947	9.59987	1.29701	9.59987	1.28525
9.60597	0.597516	9.60597	1.33168	9.60597	1.2902
9.61208	0.585074	9.61208	1.36214	9.61208	1.29054
9.61818	0.58236	9.61818	1.38802	9.61818	1.28632
9.62428	0.588153	9.62428	1.40912	9.62428	1.27773
9.63038	0.600558	9.63038	1.42541	9.63038	1.26509
9.63649	0.617401	9.63649	1.437	9.63649	1.24883
9.64259	0.636588	9.64259	1.44413	9.64259	1.22943
9.64869	0.656321	9.64869	1.44716	9.64869	1.20742
9.6548	0.675184	9.6548	1.44648	9.6548	1.18332
9.6609	0.692144	9.6609	1.44254	9.6609	1.15765
9.667	0.706505	9.667	1.43579	9.667	1.13087
9.6731	0.717844	9.6731	1.42665	9.6731	1.10341
9.67921	0.725946	9.67921	1.41555	9.67921	1.07563
9.68531	0.730756	9.68531	1.40284	9.68531	1.04784
9.69141	0.732328	9.69141	1.38887	9.69141	1.02031
9.69752	0.730793	9.69752	1.37392	9.69752	0.993224
9.70362	0.72633	9.70362	1.35822	9.70362	0.96675
9.70972	0.719148	9.70972	1.34199	9.70972	0.941004
9.71583	0.709471	9.71583	1.3254	9.71583	0.916074
9.72193	0.697528	9.72193	1.30858	9.72193	0.892018
9.72803	0.683546	9.72803	1.29165	9.72803	0.868871
9.73413	0.667746	9.73413	1.2747	9.73413	0.846653
9.74024	0.650341	9.74024	1.25778	9.74024	0.825366
9.74634	0.631534	9.74634	1.24097	9.74634	0.805004
9.75244	0.611517	9.75244	1.22429	9.75244	0.785552
9.75855	0.590474	9.75855	1.20779	9.75855	0.766987
9.76465	0.568578	9.76465	1.19147	9.76465	0.749283
9.77075	0.545999	9.77075	1.17536	9.77075	0.732412
9.77685	0.522895	9.77685	1.15947	9.77685	0.716342
9.78296	0.499427	9.78296	1.14381	9.78296	0.701042
9.78906	0.47575	9.78906	1.12838	9.78906	0.686477
9.79516	0.452023	9.79516	1.11318	9.79516	0.672617
9.80127	0.428408	9.80127	1.09822	9.80127	0.659428
9.80737	0.405076	9.80737	1.08349	9.80737	0.646879
9.81347	0.382211	9.81347	1.06901	9.81347	0.63494
9.81957	0.360014	9.81957	1.05477	9.81957	0.623581
9.82568	0.338706	9.82568	1.04076	9.82568	0.612773
9.83178	0.318536	9.83178	1.027	9.83178	0.602489
9.83788	0.299783	9.83788	1.01348	9.83788	0.592703
9.84399	0.282757	9.84399	1.0002	9.84399	0.58339
9.85009	0.267791	9.85009	0.98716	9.85009	0.574526
9.85619	0.255233	9.85619	0.974367	9.85619	0.56609
9.8623	0.245412	9.8623	0.96182	9.8623	0.558058
9.8684	0.23861	9.8684	0.949517	9.8684	0.55041
9.8745	0.23501	9.8745	0.937459	9.8745	0.543128
9.8806	0.234669	9.8806	0.925647	9.8806	0.536192
9.88671	0.237497	9.88671	0.914079	9.88671	0.529585
9.89281	0.243272	9.89281	0.902755	9.89281	0.523291
9.89891	0.251673	9.89891	0.891671	9.89891	0.517293
9.90502	0.262329	9.90502	0.880827	9.90502	0.511577
9.91112	0.274859	9.91112	0.870218	9.91112	0.506127
9.91722	0.288902	9.91722	0.85984	9.91722	0.500931
9.92332	0.304135	9.92332	0.849689	9.92332	0.495975
9.92943	0.320279	9.92943	0.83976	9.92943	0.491248
9.93553	0.337098	9.93553	0.830046	9.93553	0.486737
9.94163	0.354395	9.94163	0.820541	9.94163	0.48243
9.94774	0.372011	9.94774	0.811237	9.94774	0.478319
9.95384	0.389812	9.95384	0.802128	9.95384	0.474392
9.95994	0.407689	9.95994	0.793204	9.95994	0.470639
9.96604	0.425553	9.96604	0.784456	9.96604	0.467053
9.97215	0.443332	9.97215	0.775878	9.97215	0.463622
9.97825	0.460963	9.97825	0.767458	9.97825	0.460341
9.98435	0.478396	9.98435	0.759187	9.98435	0.457199
9.99046	0.495588	9.99046	0.751057	9.99046	0.45419
9.99656	0.512505	9.99656	0.743058	9.99656	0.451307
10.0027	0.529115	10.0027	0.735181	10.0027	0.448541
10.0088	0.545392	10.0088	0.727416	10.0088	0.445888
10.0149	0.561314	10.0149	0.719754	10.0149	0.44334
10.021	0.57686	10.021	0.712187	10.021	0.440891
10.0271	0.592014	10.0271	0.704707	10.0271	0.438536
10.0332	0.60676	10.0332	0.697305	10.0332	0.436269
10.0393	0.621084	10.0393	0.689976	10.0393	0.434085
10.0454	0.634974	10.0454	0.682712	10.0454	0.431978
10.0515	0.64842	10.0515	0.675508	10.0515	0.429945
10.0576	0.661411	10.0576	0.668359	10.0576	0.42798
10.0637	0.67394	10.0637	0.661259	10.0637	0.426078
10.0698	0.685998	10.0698	0.654207	10.0698	0.424237
10.0759	0.69758	10.0759	0.647199	10.0759	0.422451
10.082	0.70868	10.082	0.640233	10.082	0.420718
10.0881	0.719295	10.0881	0.633309	10.0881	0.419033
10.0942	0.72942	10.0942	0.626424	10.0942	0.417394
10.1003	0.739054	10.1003	0.619579	10.1003	0.415796
10.1064	0.748195	10.1064	0.612775	10.1064	0.414238
10.1125	0.756843	10.1125	0.606012	10.1125	0.412715
10.1186	0.764999	10.1186	0.599291	10.1186	0.411226
10.1247	0.772664	10.1247	0.592613	10.1247	0.409768
10.1308	0.779839	10.1308	0.585978	10.1308	0.408338
10.1369	0.786528	10.1369	0.579389	10.1369	0.406935
10.143	0.792735	10.143	0.572846	10.143	0.405555
10.1491	0.798463	10.1491	0.566349	10.1491	0.404198
10.1552	0.803718	10.1552	0.559898	10.1552	0.402862
10.1613	0.808503	10.1613	0.553495	10.1613	0.401544
10.1674	0.812826	10.1674	0.547137	10.1674	0.400243
10.1735	0.816692	10.1735	0.540824	10.1735	0.398959
10.1796	0.820108	10.1796	0.534555	10.1796	0.397688
10.1857	0.82308	10.1857	0.528327	10.1857	0.396432
10.1919	0.825615	10.1919	0.522139	10.1919	0.395187
10.198	0.827721	10.198	0.515988	10.198	0.393955
10.2041	0.829406	10.2041	0.50987	10.2041	0.392732
10.2102	0.830677	10.2102	0.503783	10.2102	0.39152
10.2163	0.831542	10.2163	0.497721	10.2163	0.390318
10.2224	0.83201	10.2224	0.491682	10.2224	0.389124
10.2285	0.83209	10.2285	0.485661	10.2285	0.38794
10.2346	0.831791	10.2346	0.479653	10.2346	0.386763
10.2407	0.831123	10.2407	0.473653	10.2407	0.385595
10.2468	0.830096	10.2468	0.467656	10.2468	0.384435
10.2529	0.82872	10.2529	0.461658	10.2529	0.383284
10.259	0.827007	10.259	0.455652	10.259	0.382141
10.2651	0.824968	10.2651	0.449632	10.2651	0.381006
10.2712	0.822615	10.2712	0.443594	10.2712	0.37988
10.2773	0.819963	10.2773	0.437532	10.2773	0.378764
10.2834	0.817024	10.2834	0.431438	10.2834	0.377656
10.2895	0.813813	10.2895	0.425308	10.2895	0.376559
10.2956	0.810345	10.2956	0.419134	10.2956	0.375473
10.3017	0.806635	10.3017	0.412911	10.3017	0.374398
10.3078	0.8027	10.3078	0.406631	10.3078	0.373334
10.3139	0.798556	10.3139	0.400288	10.3139	0.372283
10.32	0.794221	10.32	0.393876	10.32	0.371245
10.3261	0.789711	10.3261	0.387388	10.3261	0.370222
10.3322	0.785045	10.3322	0.380818	10.3322	0.369213
10.3383	0.780239	10.3383	0.374157	10.3383	0.368219
10.3444	0.775312	10.3444	0.367402	10.3444	0.367242
10.3505	0.770281	10.3505	0.360544	10.3505	0.366282
10.3566	0.765162	10.3566	0.353577	10.3566	0.36534
10.3627	0.759973	10.3627	0.346497	10.3627	0.364418
10.3688	0.754729	10.3688	0.339297	10.3688	0.363515
10.3749	0.749447	10.3749	0.331972	10.3749	0.362633
10.381	0.74414	10.381	0.324517	10.381	0.361772
10.3871	0.738823	10.3871	0.316927	10.3871	0.360934
10.3932	0.733508	10.3932	0.309198	10.3932	0.360119
10.3994	0.728207	10.3994	0.301326	10.3994	0.359328
10.4055	0.722933	10.4055	0.293309	10.4055	0.358563
10.4116	0.717694	10.4116	0.285143	10.4116	0.357822
10.4177	0.7125	10.4177	0.276827	10.4177	0.357108
10.4238	0.70736	10.4238	0.268357	10.4238	0.356422
10.4299	0.702281	10.4299	0.259733	10.4299	0.355763
10.436	0.69727	10.436	0.250955	10.436	0.355132
10.4421	0.692333	10.4421	0.242021	10.4421	0.354531
10.4482	0.687475	10.4482	0.232932	10.4482	0.353959
10.4543	0.682701	10.4543	0.223689	10.4543	0.353417
10.4604	0.678016	10.4604	0.214294	10.4604	0.352905
10.4665	0.673422	10.4665	0.204748	10.4665	0.352425
10.4726	0.668925	10.4726	0.195055	10.4726	0.351976
10.4787	0.664527	10.4787	0.185217	10.4787	0.351559
10.4848	0.660231	10.4848	0.175238	10.4848	0.351173
10.4909	0.65604	10.4909	0.165124	10.4909	0.35082
10.497	0.651958	10.497	0.154881	10.497	0.3505
10.5031	0.647986	10.5031	0.144516	10.5031	0.350212
10.5092	0.644127	10.5092	0.134039	10.5092	0.349958
10.5153	0.640385	10.5153	0.123462	10.5153	0.349736
10.5214	0.636763	10.5214	0.1128	10.5214	0.349547
10.5275	0.633262	10.5275	0.102074	10.5275	0.349391
10.5336	0.629887	10.5336	0.0913143	10.5336	0.349269
10.5397	0.62664	10.5397	0.0805651	10.5397	0.34918
10.5458	0.623524	10.5458	0.0698958	10.5458	0.349124
10.5519	0.620543	10.5519	0.059423	10.5519	0.349101
10.558	0.617699	10.558	0.0493574	10.558	0.349111
10.5641	0.614998	10.5641	0.0401073	10.5641	0.349155
10.5702	0.612441	10.5702	0.0324966	10.5702	0.349232
10.5763	0.610032	10.5763	0.0280289	10.5763	0.349341
10.5824	0.607777	10.5824	0.0283559	10.5824	0.349484
10.5885	0.605677	10.5885	0.0334296	10.5885	0.34966
10.5946	0.603739	10.5946	0.0416142	10.5946	0.349869
10.6007	0.601965	10.6007	0.0514961	10.6007	0.350111
10.6068	0.600362	10.6068	0.0623096	10.6068	0.350387
10.613	0.598933	10.613	0.0736732	10.613	0.350696
10.6191	0.597685	10.6191	0.0853884	10.6191	0.351039
10.6252	0.596624	10.6252	0.097344	10.6252	0.351416
10.6313	0.595756	10.6313	0.109473	10.6313	0.351828
10.6374	0.595089	10.6374	0.121731	10.6374	0.352274
10.6435	0.594631	10.6435	0.134088	10.6435	0.352755
10.6496	0.594393	10.6496	0.146523	10.6496	0.353272
10.6557	0.594385	10.6557	0.159018	10.6557	0.353826
10.6618	0.594621	10.6618	0.17156	10.6618	0.354418
10.6679	0.595116	10.6679	0.184138	10.6679	0.355048
10.674	0.595888	10.674	0.196741	10.674	0.355717
10.6801	0.596956	10.6801	0.20936	10.6801	0.356427
10.6862	0.598344	10.6862	0.221987	10.6862	0.35718
10.6923	0.600078	10.6923	0.234613	10.6923	0.357976
10.6984	0.602189	10.6984	0.24723	10.6984	0.358817
10.7045	0.604711	10.7045	0.259831	10.7045	0.359706
10.7106	0.607683	10.7106	0.272407	10.7106	0.360644
10.7167	0.611147	10.7167	0.284949	10.7167	0.361635
10.7228	0.615151	10.7228	0.297451	10.7228	0.362679
10.7289	0.619745	10.7289	0.309902	10.7289	0.363781
10.735	0.624984	10.735	0.322296	10.735	0.364944
10.7411	0.630927	10.7411	0.334622	10.7411	0.36617
10.7472	0.637635	10.7472	0.346873	10.7472	0.367464
10.7533	0.64517	10.7533	0.359039	10.7533	0.368829
10.7594	0.653597	10.7594	0.371112	10.7594	0.37027
10.7655	0.662977	10.7655	0.383083	10.7655	0.371792
10.7716	0.673373	10.7716	0.394943	10.7716	0.373399
10.7777	0.684844	10.7777	0.406683	10.7777	0.375096
10.7838	0.697442	10.7838	0.418296	10.7838	0.37689
10.7899	0.711217	10.7899	0.429772	10.7899	0.378787
10.796	0.726209	10.796	0.441103	10.796	0.380793
10.8021	0.742451	10.8021	0.452279	10.8021	0.382914
10.8082	0.759967	10.8082	0.463292	10.8082	0.38516
10.8143	0.778771	10.8143	0.474133	10.8143	0.387537
10.8205	0.798867	10.8205	0.484792	10.8205	0.390054
10.8266	0.820247	10.8266	0.49526	10.8266	0.39272
10.8327	0.842895	10.8327	0.505525	10.8327	0.395543
10.8388	0.866782	10.8388	0.515578	10.8388	0.398535
10.8449	0.89187	10.8449	0.525407	10.8449	0.401704
10.851	0.918111	10.851	0.535	10.851	0.405063
10.8571	0.945449	10.8571	0.544345	10.8571	0.408622
10.8632	0.973817	10.8632	0.553428	10.8632	0.412392
10.8693	1.00314	10.8693	0.562237	10.8693	0.416387
10.8754	1.03334	10.8754	0.570757	10.8754	0.420619
10.8815	1.06433	10.8815	0.578975	10.8815	0.425101
10.8876	1.09601	10.8876	0.586877	10.8876	0.429846
10.8937	1.12828	10.8937	0.594447	10.8937	0.434868
10.8998	1.16103	10.8998	0.601673	10.8998	0.440182
10.9059	1.19415	10.9059	0.608542	10.9059	0.445802
10.912	1.22753	10.912	0.61504	10.912	0.451742
10.9181	1.26103	10.9181	0.621155	10.9181	0.458017
10.9242	1.29454	10.9242	0.626878	10.9242	0.464643
10.9303	1.3279	10.9303	0.6322	10.9303	0.471632
10.9364	1.36099	10.9364	0.637112	10.9364	0.479
10.9425	1.39365	10.9425	0.64161	10.9425	0.486762
10.9486	1.42573	10.9486	0.64569	10.9486	0.494929
10.9547	1.45708	10.9547	0.649351	10.9547	0.503516
10.9608	1.48753	10.9608	0.652596	10.9608	0.512534
10.9669	1.51691	10.9669	0.655428	10.9669	0.521995
10.973	1.54504	10.973	0.657854	10.973	0.531907
10.9791	1.57174	10.9791	0.659886	10.9791	0.542278
10.9852	1.59682	10.9852	0.661535	10.9852	0.553116
10.9913	1.62008	10.9913	0.66282	10.9913	0.564422
10.9974	1.64134	10.9974	0.663758	10.9974	0.576199
11.0035	1.66039	11.0035	0.664374	11.0035	0.588444
11.0096	1.67702	11.0096	0.664692	11.0096	0.601152
11.0157	1.69103	11.0157	0.664743	11.0157	0.614313
11.0218	1.70222	11.0218	0.664558	11.0218	0.627913
11.0279	1.71038	11.0279	0.664173	11.0279	0.641932
11.0341	1.71533	11.0341	0.663626	11.0341	0.656346
11.0402	1.71687	11.0402	0.662958	11.0402	0.671123
11.0463	1.71485	11.0463	0.662213	11.0463	0.686225
11.0524	1.70912	11.0524	0.661437	11.0524	0.701606
11.0585	1.69956	11.0585	0.660678	11.0585	0.717212
11.0646	1.68609	11.0646	0.659985	11.0646	0.732981
11.0707	1.66866	11.0707	0.65941	11.0707	0.748841
11.0768	1.64731	11.0768	0.659004	11.0768	0.764714
11.0829	1.62213	11.0829	0.658818	11.0829	0.780508
11.089	1.59327	11.089	0.658904	11.089	0.796126
11.0951	1.56103	11.0951	0.659309	11.0951	0.811462
11.1012	1.52577	11.1012	0.66008	11.1012	0.826401
11.1073	1.48803	11.1073	0.66126	11.1073	0.840822
11.1134	1.44847	11.1134	0.662885	11.1134	0.854599
11.1195	1.40791	11.1195	0.664986	11.1195	0.867606
11.1256	1.36734	11.1256	0.667587	11.1256	0.879711
11.1317	1.32794	11.1317	0.670704	11.1317	0.890789
11.1378	1.29102	11.1378	0.674343	11.1378	0.900716
11.1439	1.25798	11.1439	0.678502	11.1439	0.909379
11.15	1.2303	11.15	0.683168	11.15	0.916672
11.1561	1.20937	11.1561	0.688321	11.1561	0.922506
11.1622	1.1964	11.1622	0.69393	11.1622	0.926804
11.1683	1.1923	11.1683	0.699956	11.1683	0.929509
11.1744	1.19755	11.1744	0.706355	11.1744	0.930584
11.1805	1.21214	11.1805	0.713075	11.1805	0.930011
11.1866	1.23558	11.1866	0.720061	11.1866	0.92779
11.1927	1.26697	11.1927	0.727256	11.1927	0.923943
11.1988	1.30513	11.1988	0.734599	11.1988	0.918511
11.2049	1.34867	11.2049	0.742033	11.2049	0.911549
11.211	1.39617	11.211	0.749498	11.211	0.903128
11.2171	1.44622	11.2171	0.756938	11.2171	0.893332
11.2232	1.49751	11.2232	0.7643	11.2232	0.882252
11.2293	1.54888	11.2293	0.771536	11.2293	0.869987
11.2354	1.59929	11.2354	0.7786	11.2354	0.856641
11.2416	1.64789	11.2416	0.785451	11.2416	0.84232
11.2477	1.69395	11.2477	0.792054	11.2477	0.827129
11.2538	1.73688	11.2538	0.798378	11.2538	0.811171
11.2599	1.77623	11.2599	0.804398	11.2599	0.794547
11.266	1.81164	11.266	0.81009	11.266	0.777353
11.2721	1.84287	11.2721	0.81544	11.2721	0.759679
11.2782	1.86974	11.2782	0.820435	11.2782	0.741612
11.2843	1.89217	11.2843	0.825067	11.2843	0.723229
11.2904	1.91011	11.2904	0.829332	11.2904	0.704604
11.2965	1.92358	11.2965	0.833228	11.2965	0.685802
11.3026	1.93264	11.3026	0.836758	11.3026	0.666885
11.3087	1.93738	11.3087	0.839926	11.3087	0.647905
11.3148	1.93792	11.3148	0.84274	11.3148	0.628913
11.3209	1.93442	11.3209	0.845207	11.3209	0.609952
11.327	1.92702	11.327	0.847338	11.327	0.59106
11.3331	1.91591	11.3331	0.849144	11.3331	0.572273
11.3392	1.90127	11.3392	0.850636	11.3392	0.553621
11.3453	1.88329	11.3453	0.851826	11.3453	0.535131
11.3514	1.86217	11.3514	0.852728	11.3514	0.516826
11.3575	1.83812	11.3575	0.853353	11.3575	0.498727
11.3636	1.81133	11.3636	0.853713	11.3636	0.480854
11.3697	1.78201	11.3697	0.853822	11.3697	0.463221
11.3758	1.75036	11.3758	0.853693	11.3758	0.445843
11.3819	1.71658	11.3819	0.853337	11.3819	0.428734
11.388	1.68087	11.388	0.852768	11.388	0.411903
11.3941	1.64343	11.3941	0.851999	11.3941	0.395362
11.4002	1.60446	11.4002	0.851043	11.4002	0.379119
11.4063	1.56415	11.4063	0.849914	11.4063	0.363184
11.4124	1.52268	11.4124	0.848626	11.4124	0.347564
11.4185	1.48026	11.4185	0.847194	11.4185	0.332268
11.4246	1.43708	11.4246	0.845632	11.4246	0.317303
11.4307	1.39331	11.4307	0.843954	11.4307	0.302678
11.4368	1.34916	11.4368	0.842176	11.4368	0.288403
11.4429	1.30482	11.4429	0.840312	11.4429	0.274486
11.4491	1.26048	11.4491	0.838375	11.4491	0.260939
11.4552	1.21635	11.4552	0.836378	11.4552	0.247775
11.4613	1.17262	11.4613	0.834335	11.4613	0.235007
11.4674	1.12951	11.4674	0.832254	11.4674	0.222653
11.4735	1.08725	11.4735	0.830146	11.4735	0.210731
11.4796	1.04606	11.4796	0.828019	11.4796	0.199266
11.4857	1.00617	11.4857	0.825877	11.4857	0.188285
11.4918	0.967858	11.4918	0.823724	11.4918	0.177819
11.4979	0.931369	11.4979	0.821563	11.4979	0.167905
11.504	0.896982	11.504	0.819392	11.504	0.158589
11.5101	0.864982	11.5101	0.817209	11.5101	0.149919
11.5162	0.835654	11.5162	0.81501	11.5162	0.141951
11.5223	0.809283	11.5223	0.812789	11.5223	0.134748
11.5284	0.786142	11.5284	0.810538	11.5284	0.128373
11.5345	0.766483	11.5345	0.808247	11.5345	0.122893
11.5406	0.750521	11.5406	0.805907	11.5406	0.118368
11.5467	0.73842	11.5467	0.803506	11.5467	0.11485
11.5528	0.730287	11.5528	0.801032	11.5528	0.112372
11.5589	0.726153	11.5589	0.798472	11.5589	0.110944
11.565	0.725977	11.565	0.795814	11.565	0.110553
11.5711	0.729642	11.5711	0.793045	11.5711	0.111156
11.5772	0.736964	11.5772	0.79015	11.5772	0.112688
11.5833	0.747705	11.5833	0.787116	11.5833	0.115065
11.5894	0.761583	11.5894	0.78393	11.5894	0.118195
11.5955	0.778293	11.5955	0.780579	11.5955	0.12198
11.6016	0.797517	11.6016	0.77705	11.6016	0.126326
11.6077	0.818938	11.6077	0.77333	11.6077	0.131146
11.6138	0.84225	11.6138	0.769406	11.6138	0.136359
11.6199	0.867161	11.6199	0.765267	11.6199	0.141898
11.626	0.893401	11.626	0.760901	11.626	0.147701
11.6321	0.920721	11.6321	0.756298	11.6321	0.153717
11.6382	0.948893	11.6382	0.751446	11.6382	0.159904
11.6443	0.977714	11.6443	0.746336	11.6443	0.166224
11.6504	1.007	11.6504	0.74096	11.6504	0.172649
11.6565	1.03658	11.6565	0.735309	11.6565	0.179153
11.6627	1.06631	11.6627	0.729377	11.6627	0.185717
11.6688	1.09605	11.6688	0.723158	11.6688	0.192322
11.6749	1.12568	11.6749	0.716647	11.6749	0.198956
11.681	1.15509	11.681	0.709841	11.681	0.205608
11.6871	1.18418	11.6871	0.702737	11.6871	0.212268
11.6932	1.21286	11.6932	0.695334	11.6932	0.218929
11.6993	1.24103	11.6993	0.687632	11.6993	0.225586
11.7054	1.26863	11.7054	0.679632	11.7054	0.232234
11.7115	1.29557	11.7115	0.671338	11.7115	0.23887
11.7176	1.32178	11.7176	0.662751	11.7176	0.245492
11.7237	1.3472	11.7237	0.653878	11.7237	0.252098
11.7298	1.37175	11.7298	0.644723	11.7298	0.258687
11.7359	1.39539	11.7359	0.635293	11.7359	0.265258
11.742	1.41804	11.742	0.625594	11.742	0.271813
11.7481	1.43965	11.7481	0.615636	11.7481	0.27835
11.7542	1.46016	11.7542	0.605427	11.7542	0.284871
11.7603	1.47952	11.7603	0.594975	11.7603	0.291377
11.7664	1.49765	11.7664	0.584292	11.7664	0.29787
11.7725	1.51452	11.7725	0.573388	11.7725	0.30435
11.7786	1.53005	11.7786	0.562274	11.7786	0.31082
11.7847	1.5442	11.7847	0.550963	11.7847	0.317282
11.7908	1.55691	11.7908	0.539465	11.7908	0.323737
11.7969	1.56813	11.7969	0.527795	11.7969	0.330188
11.803	1.57779	11.803	0.515966	11.803	0.336636
11.8091	1.58584	11.8091	0.503992	11.8091	0.343086
11.8152	1.59222	11.8152	0.491888	11.8152	0.349538
11.8213	1.59689	11.8213	0.479669	11.8213	0.355995
11.8274	1.59978	11.8274	0.467351	11.8274	0.36246
11.8335	1.60083	11.8335	0.454952	11.8335	0.368936
11.8396	1.6	11.8396	0.44249	11.8396	0.375424
11.8457	1.59723	11.8457	0.429982	11.8457	0.381929
11.8518	1.59246	11.8518	0.417451	11.8518	0.388451
11.8579	1.58566	11.8579	0.404917	11.8579	0.394995
11.864	1.57676	11.864	0.392402	11.864	0.401564
11.8702	1.56572	11.8702	0.379933	11.8702	0.408158
11.8763	1.5525	11.8763	0.367536	11.8763	0.414783
11.8824	1.53706	11.8824	0.35524	11.8824	0.42144
11.8885	1.51936	11.8885	0.343076	11.8885	0.428133
11.8946	1.49938	11.8946	0.331078	11.8946	0.434864
11.9007	1.47707	11.9007	0.319285	11.9007	0.441636
11.9068	1.45243	11.9068	0.307736	11.9068	0.448453
11.9129	1.42544	11.9129	0.296477	11.9129	0.455317
11.919	1.39609	11.919	0.285556	11.919	0.462232
11.9251	1.36438	11.9251	0.275027	11.9251	0.4692
11.9312	1.33033	11.9312	0.264946	11.9312	0.476224
11.9373	1.29395	11.9373	0.255376	11.9373	0.483309
11.9434	1.25529	11.9434	0.246383	11.9434	0.490456
11.9495	1.21439	11.9495	0.238036	11.9495	0.497669
11.9556	1.17131	11.9556	0.230405	11.9556	0.504952
11.9617	1.12614	11.9617	0.223564	11.9617	0.512307
11.9678	1.07898	11.9678	0.21758	11.9678	0.519739
11.9739	1.02996	11.9739	0.21252	11.9739	0.52725
11.98	0.979266	11.98	0.208438	11.98	0.534844
11.9861	0.927095	11.9861	0.205379	11.9861	0.542524
11.9922	0.873723	11.9922	0.203373	11.9922	0.550294
11.9983	0.819499	11.9983	0.20243	11.9983	0.558157
12.0044	0.764876	12.0044	0.202542	12.0044	0.566117
12.0105	0.710452	12.0105	0.203682	12.0105	0.574179
12.0166	0.657026	12.0166	0.205805	12.0166	0.582344
12.0227	0.605673	12.0227	0.208853	12.0227	0.590618
12.0288	0.55784	12.0288	0.212755	12.0288	0.599005
12.0349	0.51544	12.0349	0.217433	12.0349	0.607507
12.041	0.480893	12.041	0.222806	12.041	0.616129
12.0471	0.456988	12.0471	0.228792	12.0471	0.624876
12.0532	0.446432	12.0532	0.235312	12.0532	0.633751
12.0593	0.451108	12.0593	0.24229	12.0593	0.642758
12.0654	0.47142	12.0654	0.249656	12.0654	0.651902
12.0715	0.506244	12.0715	0.257346	12.0715	0.661187
12.0776	0.553493	12.0776	0.265302	12.0776	0.670617
12.0838	0.610834	12.0838	0.273474	12.0838	0.680197
12.0899	0.676155	12.0899	0.281817	12.0899	0.689931
12.096	0.747738	12.096	0.290292	12.096	0.699824
12.1021	0.824253	12.1021	0.298865	12.1021	0.709881
12.1082	0.904687	12.1082	0.30751	12.1082	0.720106
12.1143	0.988268	12.1143	0.316203	12.1143	0.730504
12.1204	1.0744	12.1204	0.324925	12.1204	0.741079
12.1265	1.16262	12.1265	0.33366	12.1265	0.751837
12.1326	1.25254	12.1326	0.342398	12.1326	0.762783
12.1387	1.34385	12.1387	0.351129	12.1387	0.773922
12.1448	1.43629	12.1448	0.359847	12.1448	0.785258
12.1509	1.52963	12.1509	0.36855	12.1509	0.796796
12.157	1.62367	12.157	0.377234	12.157	0.808542
12.1631	1.71821	12.1631	0.3859	12.1631	0.820501
12.1692	1.8131	12.1692	0.39455	12.1692	0.832678
12.1753	1.90816	12.1753	0.403186	12.1753	0.845077
12.1814	2.00325	12.1814	0.411813	12.1814	0.857705
12.1875	2.09821	12.1875	0.420435	12.1875	0.870565
12.1936	2.19289	12.1936	0.429058	12.1936	0.883662
[truncated: 6,194 more rows]

## Sheet: Fig2b
R_DC	Temperature_DC	ReZ50GHz	Temperature
256.893	25.004	20.8473	8
257.092	24.749	31.3787	11
257.278	24.446	133.652	14
257.452	24.147	201.764	16
257.638	23.847	224.227	17
257.812	23.546	255	20
257.973	23.244	256.27	25
258.134	22.948	300	100
258.283	22.65
258.408	22.348
258.556	22.049
258.681	21.745
258.768	21.448
258.867	21.144
258.929	20.847
258.979	20.548
258.979	20.246
258.929	19.948
258.83	19.648
258.619	19.349
258.259	19.049
257.588	18.746
256.533	18.447
255.007	18.147
252.502	17.847
249.391	17.549
244.623	17.245
239.686	16.947
233.1	16.643
226.671	16.347
217.862	16.048
208.578	15.75
198.27	15.45
188.632	15.147
174.622	14.85
159.231	14.549
143.793	14.245
126.209	13.948
109.941	13.646
94.1963	13.347
74.6831	13.044
59.5216	12.75
44.2788	12.45
32.9297	12.149
25.8478	11.843
19.8854	11.542
16.2646	11.247
14.9798	10.945
14.414	10.65
14.143	10.35
14.0487	10.046
13.9663	9.74
13.9191	9.437
13.872	9.145
13.8366	8.845
13.813	8.537
13.7895	8.239
13.7659	7.945
13.7541	7.644
13.7424	7.35
13.7306	7.042
