# Supplementary material for: Superconducting nonlinear transport in optically driven high-temperature K3C60
Source: Nat Commun. 2023 Nov 9;14:7233. doi: 10.1038/s41467-023-42989-7 (PMC10636163; doi:10.1038/s41467-023-42989-7)
Supplement: Supplementary file 3 — Source Data [file 41467_2023_42989_MOESM3_ESM.zip › Source Data/Dataset for fig 3.xlsx]

## Sheet: Fig3aLeft
delay	0.5 GA/m2	1.7 GA/m2	2.7 GA/m2
0	2.88488e-05	0	0
0.133333	1.52589e-05	1.04905e-05	1.7166e-05
0.266666	1.26363e-05	1.4305e-05	1.33515e-05
0.399999	1.12058e-05	3.8145e-06	2.6703e-05
0.533332	1.81199e-05	1.049e-05	2.861e-05
0.666665	1.47821e-05	2.6703e-05	4.9591e-05
0.799998	3.55246e-05	1.7166e-05	5.9128e-05
0.933331	3.50478e-05	2.76565e-05	6.485e-05
1.06666	1.69279e-05	5.0545e-05	5.72205e-05
1.2	0	1.62125e-05	6.485e-05
1.33333	1.90736e-05	3.05175e-05	5.722e-05
1.46666	1.16827e-05	5.2452e-05	6.6757e-05
1.6	2.98025e-05	3.2425e-05	7.43865e-05
1.73333	2.45573e-05	3.3379e-05	4.7684e-05
1.86666	5.0069e-06	2.76565e-05	4.0054e-05
1.99999	7.1535e-07	3.7193e-05	9.346e-05
2.13333	1.97889e-05	4.9591e-05	7.82015e-05
2.26666	2.52725e-05	5.0545e-05	8.2016e-05
2.39999	2.71799e-05	5.24525e-05	9.1553e-05
2.53333	9.5367e-06	5.8174e-05	0.000123978
2.66666	3.52861e-05	5.53135e-05	0.000131607
2.79999	2.90872e-05	7.15255e-05	0.000164033
2.93333	2.57494e-05	0.000109673	0.000171662
3.06666	4.67303e-05	0.000103951	0.000186922
3.19999	4.64919e-05	0.000107766	0.000219347
3.33332	5.76976e-05	0.000123978	0.000253679
3.46666	3.62398e-05	0.000132561	0.0003109
3.59999	6.74729e-05	0.000145913	0.000328066
3.73332	7.22413e-05	0.000158311	0.000366213
3.86666	6.98571e-05	0.000226976	0.000419618
3.99999	8.65464e-05	0.000259401	0.000494006
4.13332	0.000100852	0.000308992	0.000543596
4.26666	0.000106812	0.000380518	0.000680932
4.39999	0.000129224	0.000394825	0.000778206
4.53332	0.000131846	0.000507358	0.000898367
4.66666	0.000164748	0.000587466	0.00107766
4.79999	0.000186683	0.000670436	0.00122262
4.93332	0.000216247	0.000817301	0.00146104
5.06665	0.000288726	0.000975611	0.00180437
5.19999	0.00031996	0.00122357	0.00218774
5.33332	0.00038171	0.00145246	0.00270082
5.46665	0.000497105	0.00179482	0.00335504
5.59999	0.000635628	0.00228025	0.00429347
5.73332	0.000801805	0.00295641	0.00551417
5.86665	0.00105739	0.00384906	0.00706103
5.99998	0.00136042	0.00509837	0.00950819
6.13332	0.00180412	0.00659945	0.0124779
6.26665	0.00234033	0.00873285	0.0162774
6.39998	0.0030327	0.0114317	0.021227
6.53332	0.00394918	0.0147048	0.0272657
6.66665	0.00495365	0.0181113	0.0336668
6.79998	0.00590637	0.0217687	0.0407068
6.93332	0.00678089	0.0249463	0.0465682
7.06665	0.00735166	0.0271913	0.0506976
7.19998	0.00752166	0.0277082	0.0512126
7.33331	0.00706962	0.0260784	0.0488875
7.46665	0.00621489	0.022956	0.042763
7.59998	0.004998	0.0185367	0.0344794
7.73331	0.0037141	0.013856	0.0257703
7.86665	0.0026014	0.00962645	0.0178471
7.99998	0.00178099	0.00656799	0.012352
8.13331	0.00123406	0.00467399	0.00867468
8.26665	0.000912432	0.00347997	0.0065327
8.39998	0.000718598	0.0027733	0.00511745
8.53331	0.000601773	0.0022669	0.00421336
8.66665	0.000488284	0.00184918	0.00351526
8.79998	0.000376227	0.00155259	0.00286104
8.93331	0.000338557	0.00125123	0.00232698
9.06664	0.000265599	0.00100614	0.00186158
9.19998	0.000207664	0.000809672	0.00149537
9.33331	0.000145913	0.000673297	0.00124169
9.46664	0.000149012	0.000602725	0.00122452
9.59998	0.000161887	0.000620845	0.00118447
9.73331	0.000173331	0.000658992	0.001297
9.86664	0.000192882	0.000763896	0.00146676
9.99997	0.000256539	0.000945097	0.00175477
10.1333	0.000290157	0.00114918	0.00220872
10.2666	0.000351193	0.00146104	0.00279809
10.4	0.000474455	0.00186635	0.00354387
10.5333	0.000607018	0.00237943	0.0045605
10.6666	0.000786308	0.0029936	0.00577739
10.8	0.000979904	0.00368406	0.00720981
10.9333	0.00116158	0.00448516	0.00861746
11.0666	0.00134183	0.00520137	0.0101033
11.2	0.00148106	0.00582221	0.0114441
11.3333	0.00155974	0.00620845	0.0125695
11.4666	0.0014999	0.00628856	0.0129662
11.6	0.00139523	0.00590995	0.0128022
11.7333	0.00120044	0.00523952	0.0120087
11.8666	0.00085545	0.00428489	0.0103569
12	0.000476124	0.00297739	0.00847441
12.1333	8.46391e-05	0.00178052	0.00636295
12.2666	-0.000232937	0.000640872	0.00439837
12.4	-0.000522617	-0.000265123	0.00272371
12.5333	-0.000664715	-0.000953679	0.00141717
12.6666	-0.000755313	-0.00130845	0.000638963
12.8	-0.00077701	-0.00144769	0.000230791
12.9333	-0.000725273	-0.00144959	0.000110626
13.0666	-0.000629667	-0.00133611	0.000114441
13.2	-0.000564817	-0.00120831	0.000144959
13.3333	-0.000495199	-0.00112534	0.000179291
13.4666	-0.000457529	-0.00107289	0.000162126
13.6	-0.000406505	-0.00104332	5.72205e-05
13.7333	-0.00036359	-0.00105763	-8.7739e-05
13.8666	-0.000359775	-0.00102711	-0.000127793
14	-0.000320675	-0.000905995	-3.624e-05
14.1333	-0.000222685	-0.000659947	0.000286104
14.2666	-9.05996e-05	-0.000328066	0.000774387
14.4	-2.2173e-05	-4.95914e-05	0.00126839
14.5333	6.86649e-05	0.000198365	0.00163651
14.6666	0.000133515	0.000486377	0.00202371
14.8	0.000241281	0.000792506	0.00251771
14.9333	0.000343563	0.00119591	0.00316049
15.0666	0.000495675	0.00157357	0.00387576
15.2	0.000614647	0.00197984	0.00448993
15.3333	0.000728134	0.00234605	0.00506786
15.4666	0.000781778	0.00263788	0.00561526
15.6	0.00085092	0.00288965	0.00597957
15.7333	0.00087953	0.00300695	0.00608638
15.8666	0.000890736	0.00306894	0.00609782
16	0.000920538	0.0030079	0.00595095
16.1333	0.000885967	0.00284959	0.00562861
16.2666	0.00080562	0.00260354	0.00512126
16.4	0.000761036	0.00237562	0.00459865
16.5333	0.000670437	0.00210478	0.00400737
16.6666	0.0006187	0.00185396	0.0034485
16.8	0.000519754	0.00152589	0.0028
16.9333	0.000435354	0.00125314	0.00219156
17.0666	0.000354292	0.000934606	0.00160218
17.2	0.000281573	0.000655177	0.00105858
17.3333	0.000220777	0.000412944	0.000638965
17.4666	0.000181676	0.000261308	0.000297549
17.6	0.000167371	0.000165941	0.000104904
17.7333	0.000123978	0.000123024	3.8147e-05
17.8666	0.000121356	0.000163079	8.96455e-05
18	0.000143052	0.000199319	0.000209811
18.1333	0.000163556	0.000329972	0.000408174
18.2666	0.000208856	0.00047684	0.000690466
18.4	0.000248433	0.000630382	0.000965127
18.5333	0.000275374	0.000752451	0.00122834

## Sheet: Fig3aRight
Delay	0.5 GA/m2	1.7 GA/m2	2.7 GA/m2
0	0.000327151	-4.10224e-05	-0.000262447
0.1	-0.00058886	8.59318e-05	-0.00019133
0.2	-0.000974559	-0.000544302	-0.000430065
0.3	-0.000187105	4.05926e-05	-0.000559598
0.4	-0.000524595	-5.46287e-05	-0.000219273
0.5	-0.000476373	-0.00053977	-0.000237054
0.6	0.00149226	-0.000290398	0.000131223
0.7	0.00091372	6.77928e-05	0.000128683
0.8	-0.00081386	-0.000204248	-0.000188788
0.9	0.000704814	-0.000149837	0.000451233
1	0.000479821	-0.000326668	-0.000143071
1.1	0.000158408	0.0003081	0.000110902
1.2	0.00090568	0.000303566	0.000184554
1.3	0.000785157	0.000167545	9.56602e-05
1.4	-0.000556735	0.000321701	0.000232804
1.5	0.00109853	0.000403315	0.000291231
1.6	0.000110202	0.000521203	0.000242981
1.7	-0.000829924	6.32612e-05	3.72516e-05
1.8	-0.00297534	-0.00044002	-0.000104975
1.9	-0.000227282	4.05909e-05	-8.476e-07
2	0.00117889	0.000267295	0.000430925
2.1	0.00076104	0.000126736	0.000428374
2.2	-0.00204326	7.2327e-05	0.000131217
2.3	0.00122709	0.000620946	0.000222645
2.4	0.000680691	0.000784172	0.000593464
2.5	0.00098604	0.000462257	0.000413138
2.6	0.00101016	0.000480396	0.000601082
2.7	-0.000355841	0.000684432	0.000385203
2.8	0.000720876	0.000920196	0.000415677
2.9	0.00160474	0.00171366	0.00120301
3	0.000399463	0.0010789	0.00101252
3.1	0.000399471	0.000852191	0.00110141
3.2	0.000495897	0.00169553	0.00140872
3.3	0.00256095	0.00269756	0.00180493
3.4	0.00104228	0.00225774	0.00183795
3.5	0.00226362	0.00269301	0.00178969
3.6	0.00493135	0.00238017	0.00242719
3.7	0.00211097	0.00238923	0.00272435
3.8	0.00328412	0.00349102	0.00340501
3.9	0.00362159	0.00440237	0.00371232
4	0.00534916	0.00447037	0.00394089
4.1	0.00481885	0.00552226	0.00480949
4.2	0.00689193	0.00590313	0.00521331
4.3	0.00701245	0.00624317	0.00611493
4.4	0.00703657	0.00762156	0.00658225
4.5	0.00744638	0.00763515	0.00768201
4.6	0.00996141	0.0103057	0.00892394
4.7	0.0120345	0.0115254	0.0104453
4.8	0.0123237	0.0132619	0.0121164
4.9	0.0156503	0.0148579	0.0140136
5	0.0177636	0.0171658	0.0161318
5.1	0.020817	0.0207477	0.0192684
5.2	0.0252364	0.0243296	0.0233448
5.3	0.0334483	0.0301377	0.0277031
5.4	0.0380124	0.0354608	0.0337578
5.5	0.0446013	0.0428286	0.0407042
5.6	0.0546855	0.0513751	0.0493776
5.7	0.0680321	0.0640842	0.061576
5.8	0.0822946	0.0774145	0.0737543
5.9	0.0979552	0.0936329	0.0898871
6	0.119176	0.112236	0.108499
6.1	0.139562	0.134911	0.129162
6.2	0.166842	0.161844	0.153722
6.3	0.196869	0.189936	0.18123
6.4	0.228994	0.218927	0.207654
6.5	0.261979	0.251708	0.237382
6.6	0.294039	0.281838	0.264379
6.7	0.329804	0.31266	0.290903
6.8	0.362001	0.342227	0.31478
6.9	0.389128	0.361215	0.334433
7	0.408195	0.378758	0.34436
7.1	0.421116	0.388547	0.345819
7.2	0.428034	0.387698	0.33959
7.3	0.424892	0.376228	0.318279
7.4	0.411127	0.35877	0.297891
7.5	0.39721	0.334493	0.271912
7.6	0.374935	0.30603	0.240683
7.7	0.349309	0.274712	0.209514
7.8	0.319688	0.247257	0.174291
7.9	0.299836	0.216262	0.154515
8	0.279573	0.194132	0.136983
8.1	0.259377	0.176173	0.12144
8.2	0.239601	0.160586	0.107661
8.3	0.220499	0.146641	0.0954454
8.4	0.202249	0.134004	0.0846158
8.5	0.184968	0.122491	0.0750151
8.6	0.168723	0.11198	0.0665037
8.7	0.153548	0.102375	0.0589581
8.8	0.139446	0.0935964	0.0522687
8.9	0.126401	0.085571	0.0463382
9	0.114381	0.078234	0.0410807
9.1	0.103344	0.0715261	0.0364197
9.2	0.0932402	0.0653935	0.0322876
9.3	0.084016	0.0597866	0.0286243
9.4	0.0756151	0.0546605	0.0253767
9.5	0.0679805	0.0499739	0.0224975
9.6	0.0610558	0.0456891	0.019945
9.7	0.054786	0.0417717	0.0176821
9.8	0.0491184	0.0381902	0.015676
9.9	0.0440025	0.0349158	0.0138975
10	0.0393907	0.0319221	0.0123208
10.1	0.0352384	0.0291851	0.0109229
10.2	0.0315041	0.0266828	0.00968368
10.3	0.028149	0.024395	0.00858504
10.4	0.0251376	0.0223033	0.00761105
10.5	0.0224369	0.0203911	0.00674756
10.6	0.0200168	0.0186427	0.00598204
10.7	0.0178499	0.0170443	0.00530337
10.8	0.015911	0.0155829	0.00470171
10.9	0.0141772	0.0142468	0.0041683
11	0.0126277	0.0130253	0.00369541
11.1	0.0112437	0.0119085	0.00327617
11.2	0.0100083	0.0108875	0.00290449
11.3	0.00890586	0.00995398	0.00257499
11.4	0.00792266	0.00910053	0.00228286
11.5	0.00704613	0.00832025	0.00202388
11.6	0.00626502	0.00760687	0.00179428
11.7	0.0055692	0.00695465	0.00159072
11.8	0.00494956	0.00635836	0.00141026
11.9	0.00439796	0.00581319	0.00125028
12	0.00390706	0.00531477	0.00110844
12.1	0.00347032	0.00485908	0.000982695
12.2	0.00308186	0.00444246	0.000871215
12.3	0.00273643	0.00406157	0.000772382
12.4	0.00242935	0.00371333	0.000684761
12.5	0.00215641	0.00339495	0.000607081
12.6	0.00191388	0.00310386	0.000538212
12.7	0.0016984	0.00283774	0.000477157
12.8	0.00150699	0.00259443	0.000423028
12.9	0.00133701	0.00237198	0.00037504
13	0.00118606	0.00216861	0.000332496
13.1	0.00105205	0.00198267	0.000294778
13.2	0.000933089	0.00181268	0.000261338
13.3	0.000827503	0.00165726	0.000231693
13.4	0.0007338	0.00151516	0.00020541
13.5	0.000650654	0.00138525	0.000182109
13.6	0.000576884	0.00126648	0.000161451
13.7	0.000511439	0.00115789	0.000143136
13.8	0.000453388	0.00105862	0.0001269
13.9	0.000401899	0.00096785	0.000112505
14	0.000356234	0.000884866	9.97427e-05
14.1	0.00031574	0.000808998	8.84284e-05
14.2	0.000279833	0.000739634	7.83976e-05
14.3	0.000247996	0.000676218	6.95047e-05
14.4	0.00021977	0.000618239	6.16205e-05
14.5	0.000194747	0.000565231	5.46307e-05
14.6	0.000172566	0.000516768	4.84338e-05
14.7	0.000152904	0.00047246	4.29398e-05
14.8	0.000135477	0.000431951	3.80691e-05
14.9	0.000120032	0.000394916	3.37509e-05
15	0.000106344	0.000361056	2.99225e-05
15.1	9.42131e-05	0.000330099	2.65283e-05
15.2	8.34635e-05	0.000301796	2.35192e-05
15.3	7.39381e-05	0.00027592	2.08514e-05
15.4	6.54979e-05	0.000252263	1.84863e-05
15.5	5.80195e-05	0.000230634	1.63894e-05
15.6	5.13937e-05	0.000210859	1.45304e-05
15.7	4.55233e-05	0.00019278	1.28822e-05
15.8	4.03226e-05	0.000176251	1.1421e-05
15.9	3.57152e-05	0.000161139	1.01256e-05
16	3.16335e-05	0.000147323	8.97704e-06
16.1	2.80178e-05	0.000134692	7.95881e-06
16.2	2.48149e-05	0.000123143	7.05607e-06
16.3	2.19777e-05	0.000112585	6.25573e-06
16.4	1.94646e-05	0.000102932	5.54617e-06
16.5	1.72385e-05	9.41064e-05	4.91709e-06
16.6	1.52668e-05	8.60377e-05	4.35937e-06
16.7	1.35204e-05	7.86608e-05	3.86491e-06
16.8	1.19737e-05	7.19164e-05	3.42654e-06
16.9	1.06037e-05	6.57503e-05	3.03789e-06
17	9.39037e-06	6.01128e-05	2.69332e-06
17.1	8.31577e-06	5.49588e-05	2.38783e-06
17.2	7.36406e-06	5.02466e-05	2.117e-06
17.3	6.5212e-06	4.59384e-05	1.87689e-06
17.4	5.77475e-06	4.19997e-05	1.66401e-06
17.5	5.1137e-06	3.83986e-05	1.47527e-06
17.6	4.52828e-06	3.51063e-05	1.30794e-06
17.7	4.00984e-06	3.20963e-05	1.1596e-06
17.8	3.55073e-06	2.93444e-05	1.02807e-06
17.9	3.14416e-06	2.68284e-05	9.11469e-07
18	2.78412e-06	2.45281e-05	8.08091e-07
18.1	2.46529e-06	2.24251e-05	7.16437e-07
18.2	2.18296e-06	2.05023e-05	6.3518e-07
18.3	1.93295e-06	1.87445e-05	5.63138e-07
18.4	1.71157e-06	1.71373e-05	4.99268e-07
18.5	1.51553e-06	1.56679e-05	4.42642e-07
18.6	1.34194e-06	1.43246e-05	3.92438e-07
18.7	1.18822e-06	1.30964e-05	3.47929e-07
18.8	1.05211e-06	1.19735e-05	3.08468e-07
18.9	9.31584e-07	1.09469e-05	2.73482e-07
19	8.24862e-07	1.00083e-05	2.42465e-07
19.1	7.30363e-07	9.15019e-06	2.14965e-07
19.2	6.46688e-07	8.36565e-06	1.90585e-07
19.3	5.72597e-07	7.64838e-06	1.6897e-07
19.4	5.06993e-07	6.99261e-06	1.49806e-07
19.5	4.48904e-07	6.39306e-06	1.32816e-07
19.6	3.97469e-07	5.84492e-06	1.17752e-07
19.7	3.51927e-07	5.34377e-06	1.04398e-07
19.8	3.11601e-07	4.8856e-06	9.25574e-08
19.9	2.75896e-07	4.4667e-06	8.20602e-08

## Sheet: Fig3b
Frequency	0.173 GA/m2	0.52 GA/m2	1.18 GA/m2	1.72 GA/m2	2.72 GA/m2	3.3 GA/m2
0	2.66246	2.62869	2.63006	2.22024	1.75172	1.59834
0.0390625	2.59706	2.56588	2.53663	2.15566	1.7268	1.58078
0.078125	2.43573	2.40884	2.31859	2.00718	1.6677	1.53964
0.117188	2.23885	2.21445	2.08046	1.85016	1.60202	1.49446
0.15625	2.04064	2.01829	1.87567	1.72173	1.54487	1.45455
0.195312	1.86081	1.84002	1.71768	1.63022	1.50257	1.42477
0.234375	1.71629	1.6951	1.60747	1.57601	1.48022	1.41187
0.273438	1.5919	1.57434	1.52597	1.54058	1.46644	1.40621
0.3125	1.44186	1.43991	1.4328	1.48317	1.4271	1.37339
0.351562	1.26226	1.28113	1.31478	1.3903	1.34983	1.30042
0.390625	1.10668	1.14078	1.20681	1.30004	1.27086	1.2248
0.429688	0.998678	1.04891	1.13141	1.23798	1.2178	1.17518
0.46875	0.907591	0.980999	1.06583	1.18084	1.17119	1.13106
0.507812	0.817339	0.902952	0.989458	1.10767	1.10915	1.07002
0.546875	0.752896	0.833551	0.925365	1.04239	1.05543	1.01715
0.585938	0.71485	0.806883	0.891074	0.99714	1.02832	0.990361
0.625	0.68324	0.810394	0.869928	0.952766	1.00629	0.967555
0.664062	0.686032	0.809982	0.862445	0.928309	0.99474	0.958721
0.703125	0.73343	0.806769	0.889575	0.955644	1.03436	1.00617
0.742188	0.713783	0.806901	0.921777	0.981514	1.0993	1.06877
0.78125	0.590465	0.882166	0.979414	1.0112	1.18615	1.12739
0.820312	0.624379	1.13798	1.20376	1.23252	1.45959	1.36478
0.859375	0.981244	1.54799	1.60579	1.69998	2.01981	1.91102
0.898438	1.07088	1.60565	1.72307	1.82834	2.30125	2.18847
0.9375	1.1116	1.56376	1.85344	1.84958	2.41354	2.2382
0.976562	1.86072	1.7965	2.19549	2.17855	2.6574	2.42675
1.01562	1.49915	1.37477	1.48905	1.48493	1.74085	1.63313
1.05469	0.904273	1.31251	1.45475	1.22777	1.57271	1.54208
1.09375	1.36831	2.35372	3.69214	2.48146	3.33107	3.42258
1.13281	4.89946	2.16062	3.90122	2.62883	3.04776	3.10221
1.17188	4.69692	2.07289	2.7859	1.8624	2.09944	1.90754
1.21094	2.24781	1.02062	1.66996	0.84825	1.01124	0.911778
1.25	0.642403	0.560992	1.15162	0.323665	0.405741	0.452814
1.28906	0.45717	0.933274	0.952403	0.150806	0.385035	0.277825
1.32812	1.47739	1.40865	1.24498	0.337979	0.741627	0.263286
1.36719	4.82066	2.15344	3.44874	1.48288	2.39375	0.378414
1.40625	1.95918	1.06283	1.16805	0.964427	1.46735	0.689141
1.44531	1.64076	2.231	0.792528	1.00303	1.83536	1.19971
1.48438	0.633521	1.51048	0.650478	0.465572	1.31199	1.04465
1.52344	0.472108	1.24457	1.17381	0.244772	1.87783	1.55428
1.5625	2.07666	1.21072	1.70616	0.867423	2.78721	2.06548
1.60156	1.61007	0.690678	0.755537	0.705963	1.47987	1.07278
1.64062	2.4527	0.814006	0.740107	1.00381	1.8469	1.43669
1.67969	5.41012	2.62353	1.32178	1.91148	3.98145	3.07195
1.71875	7.39277	5.91209	1.36916	1.96465	6.39637	4.47365
1.75781	4.99009	4.77004	0.685339	0.444425	4.61371	3.00246
1.79688	2.24878	1.80009	0.670442	0.254096	1.69802	1.03271
1.83594	0.993945	0.735566	0.357942	0.197917	0.687101	0.38606
1.875	0.569386	0.439156	0.199283	0.180922	0.467011	0.324297
1.91406	0.374081	0.257647	0.248849	0.252677	0.563507	0.570843
1.95312	0.807907	0.372594	1.22129	0.804156	1.51084	1.64311
1.99219	0.831778	0.951917	1.77999	1.57558	2.09753	2.19517
2.03125	0.176597	0.246936	0.273292	0.617329	0.577484	0.720751
2.07031	0.351891	0.351102	0.149808	0.425806	0.370502	0.511561
2.10938	0.545865	0.738908	0.424438	0.525005	0.582072	0.667457
2.14844	2.83949	5.49645	3.12455	3.07269	4.56658	4.50324
2.1875	0.354442	0.640211	0.450193	0.372722	0.829843	0.899639
2.22656	0.380039	0.231927	0.444959	0.103887	0.495773	0.69358
2.26562	0.847119	0.967686	0.675593	0.286422	0.559096	0.789846
2.30469	2.63138	2.49077	1.28192	0.770785	1.29623	1.53168
2.34375	5.08729	3.07963	1.75122	1.11836	2.14517	2.16269
2.38281	3.45207	0.527474	0.851656	0.505958	1.12749	0.94658
2.42188	2.35443	0.525631	0.322822	0.183161	0.489518	0.391144
2.46094	1.7161	0.682595	0.282038	0.0212971	0.282948	0.280815
2.5	2.1136	1.02836	0.600897	0.137556	0.465114	0.420475
2.53906	4.95337	2.87511	2.30038	0.883043	1.87036	1.35755
2.57812	0.652146	0.4081	0.394133	0.174218	0.37851	0.248498
2.61719	0.707822	0.387891	0.28854	0.0508515	0.269721	0.187079
2.65625	1.08611	0.851071	0.541438	0.128062	0.388415	0.258758
2.69531	1.92734	2.35586	1.34106	0.435828	0.882833	0.567019
2.73438	3.77504	5.30224	2.70946	0.99676	1.82662	1.20687
2.77344	1.36576	1.76617	0.935822	0.818343	0.840217	0.471477
2.8125	0.120223	0.632786	0.737277	0.94591	0.715357	0.364616
2.85156	0.894693	0.392116	0.837048	0.760727	0.49574	0.332436
2.89062	0.88464	0.238033	0.588345	0.415712	0.211359	0.201421
2.92969	0.705933	0.433491	0.440455	0.323229	0.148077	0.150067
2.96875	0.607025	0.762371	0.430219	0.309535	0.174819	0.157038
3.00781	0.546948	0.929134	0.444977	0.283752	0.178319	0.158757
3.04688	0.448504	0.664575	0.337312	0.323615	0.126799	0.1155
3.08594	0.350221	0.255808	0.277055	0.394824	0.0798832	0.0773482
3.125	0.36037	0.222018	0.556878	0.545092	0.070311	0.0992291
3.16406	0.911312	0.856523	1.09622	0.635122	0.0805452	0.20711
3.20312	0.568004	0.241887	0.252201	0.208559	0.0370909	0.0874545
3.24219	0.600972	0.0975375	0.132283	0.288659	0.0732009	0.0969574
3.28125	0.983669	0.338254	0.604259	0.711657	0.309213	0.294684
3.32031	1.13278	0.331744	0.593769	0.644231	0.467534	0.391767
3.35938	1.38491	0.258759	0.264472	0.381975	0.394431	0.31345
3.39844	2.65972	0.591028	0.557805	0.440882	0.606955	0.510455
3.4375	5.08016	1.18496	1.31779	0.480092	1.09199	1.08366
3.47656	2.0537	0.40329	0.431225	0.079146	0.672284	0.647861
3.51562	0.823544	0.211668	0.123996	0.0491082	0.723292	0.575718
3.55469	0.26569	0.412571	0.671294	0.155023	1.00454	0.772489
3.59375	1.97399	0.748522	1.58599	0.478794	1.52929	1.42791
3.63281	0.85036	0.219101	0.449088	0.188111	0.377464	0.456399
3.67188	0.424813	0.167941	0.224295	0.168763	0.232231	0.277427
3.71094	0.20811	0.181766	0.169811	0.236836	0.201433	0.254655
3.75	0.186545	0.267973	0.137122	0.388018	0.194738	0.323081
3.78906	0.816379	0.771917	0.213495	0.874785	0.574152	0.736179
3.82812	4.93089	3.20044	0.909563	2.62301	2.93299	2.91
3.86719	1.79046	0.701323	0.0370707	0.66817	0.63982	0.757216
3.90625	2.71451	0.64473	0.395494	0.793768	0.861926	0.967782
3.94531	2.30866	0.240538	0.522355	0.508957	1.08014	0.897771
3.98438	0.412904	0.0924168	0.117213	0.165322	0.385627	0.292722
4.02344	0.388802	0.371583	0.217618	0.348429	0.429	0.374611
4.0625	1.30345	0.61287	0.459113	0.417387	0.467275	0.393261
4.10156	0.6884	0.262118	0.186523	0.129635	0.23529	0.159463
4.14062	0.812603	0.296774	0.161684	0.124498	0.319321	0.218239
4.17969	1.17329	0.458972	0.363662	0.229505	0.664805	0.527519
4.21875	0.101653	0.0490809	0.180672	0.0448622	0.218193	0.189868
4.25781	0.255561	0.161844	0.201956	0.0138403	0.298284	0.263303
4.29688	1.23994	1.30077	0.255353	0.29647	1.25166	1.28519
4.33594	0.403589	0.449	0.123128	0.156542	0.379482	0.434631
4.375	1.20429	0.646707	0.28238	0.374305	0.827485	0.779735
4.41406	0.501521	0.190371	0.114891	0.156872	0.377644	0.291081
4.45312	0.484919	0.227896	0.277232	0.120903	0.374353	0.280243
4.49219	0.853004	0.398955	0.470996	0.0513857	0.373004	0.340538
4.53125	0.928116	0.506695	0.471681	0.0693737	0.343604	0.347987
4.57031	1.4941	1.42523	1.04647	0.515128	0.793969	0.705509
4.60938	0.472306	0.385561	0.228404	0.205591	0.140764	0.119174
4.64844	0.619623	0.39523	0.175801	0.249795	0.0769503	0.0913753
4.6875	1.05818	0.709468	0.310704	0.55388	0.120872	0.146192
4.72656	1.79449	0.912535	1.31874	1.64637	0.472977	0.132858
4.76562	5.79397	1.84884	2.13633	2.12379	0.354404	0.301242
4.80469	4.98671	2.65004	1.73586	1.44005	0.309386	0.352035
4.84375	2.07169	1.96192	1.25998	0.808096	0.475854	0.285059
4.88281	1.35214	1.10591	1.00085	0.825429	0.547156	0.477286
4.92188	7.21215	0.575711	2.9503	2.61406	1.63765	1.84897
4.96094	1.59012	0.901578	1.22079	0.521438	0.555676	0.530776
5	0.339552	0.71573	0.859516	0.154301	0.373011	0.31044

## Sheet: Fig3c
Frequency	0.2 GA/m2	1.9 GA/m2	3 GA/m2
0	0.999674	1.00085	0.98228
0.0390625	0.997799	0.997455	0.978878
0.078125	0.993562	0.990734	0.972094
0.117188	0.990336	0.985664	0.966954
0.15625	0.992784	0.983273	0.964728
0.195312	1.00487	0.98552	0.967512
0.234375	1.0227	0.997359	0.979964
0.273438	1.03099	1.01346	0.996286
0.3125	1.01928	1.01299	0.995515
0.351562	1.00581	0.990111	0.971956
0.390625	1.01116	0.971969	0.952776
0.429688	1.01405	0.97755	0.956908
0.46875	0.977829	0.989266	0.967094
0.507812	0.936385	0.987823	0.964627
0.546875	0.964313	0.990323	0.966574
0.585938	1.02334	1.00388	0.979248
0.625	1.00058	1.00084	0.974449
0.664062	0.931768	0.995519	0.96895
0.703125	1.00837	1.02929	1.01045
0.742188	1.18538	1.04289	1.0399
0.78125	1.15516	1.00926	1.01215
0.820312	0.922031	1.06762	1.0681
0.859375	1.19484	1.18681	1.22997
0.898438	2.12967	0.94326	1.07568
0.9375	2.63137	0.65968	0.810511
0.976562	3.31132	0.641262	0.775316
1.01562	2.64856	0.502237	0.613066
1.05469	2.55218	0.540509	0.71471
1.09375	4.03237	1.71362	2.13855
1.13281	2.414	2.54426	2.711
1.17188	3.49043	1.74106	1.76906
1.21094	2.54821	0.75483	0.881069
1.25	1.98319	0.390693	0.556675
1.28906	1.29741	0.147593	0.343318
1.32812	0.299454	0.287298	0.634049
1.36719	3.87015	1.15856	2.90729
1.40625	1.92289	0.752345	1.64853
1.44531	0.882048	0.834438	1.33185
1.48438	0.55264	0.62619	0.466063
1.52344	1.00144	0.848701	0.322665
1.5625	1.93461	0.53747	0.435708
1.60156	1.34658	0.0881131	0.531717
1.64062	1.98621	0.184683	0.747436
1.67969	2.94299	0.849302	1.39344
1.71875	1.7107	2.05494	1.52568
1.75781	5.37402	1.40732	0.220144
1.79688	2.38452	0.412612	0.303338
1.83594	0.833359	0.146012	0.211694
1.875	0.455693	0.0975709	0.193806
1.91406	0.896151	0.110362	0.179215
1.95312	3.69415	0.374935	0.106779
1.99219	4.13305	0.544273	0.151721
2.03125	0.75829	0.267005	0.20173
2.07031	0.367179	0.199347	0.219275
2.10938	0.476416	0.184922	0.31352
2.14844	10.5159	0.930818	2.24086
2.1875	2.27955	0.233497	0.375315
2.22656	0.571719	0.220504	0.200465
2.26562	1.3622	0.224638	0.266056
2.30469	4.86732	0.564421	0.791448
2.34375	6.25685	0.873121	1.28427
2.38281	0.970595	0.293455	0.420423
2.42188	1.303	0.132732	0.148634
2.46094	0.867209	0.0838301	0.117108
2.5	0.640442	0.221046	0.116483
2.53906	2.62047	0.703783	0.450944
2.57812	1.24064	0.0553743	0.213203
2.61719	1.30086	0.043277	0.217195
2.65625	0.922248	0.204142	0.244955
2.69531	1.98169	0.72358	0.574211
2.73438	7.32133	1.27816	1.19243
2.77344	3.2231	0.47838	0.524296
2.8125	2.36911	0.353376	0.510394
2.85156	1.42987	0.0457486	0.231476
2.89062	1.76176	0.179096	0.190067
2.92969	1.35496	0.128131	0.224224
2.96875	0.534475	0.12097	0.188664
3.00781	0.244993	0.15017	0.127705
3.04688	0.142415	0.0711875	0.116618
3.08594	0.616742	0.063195	0.174619
3.125	2.07913	0.224893	0.402484
3.16406	4.15091	0.41399	0.761413
3.20312	0.656801	0.103645	0.212533
3.24219	0.556252	0.0752306	0.159671
3.28125	1.58184	0.127171	0.319021
3.32031	1.20977	0.27699	0.415396
3.35938	1.99831	0.183515	0.336107
3.39844	2.37741	0.183896	0.496869
3.4375	2.27326	0.261524	0.953571
3.47656	2.26246	0.0729692	0.453861
3.51562	0.902801	0.240265	0.257159
3.55469	1.77488	0.364054	0.338273
3.59375	4.4395	0.78778	0.807015
3.63281	0.49266	0.242063	0.26525
3.67188	0.672819	0.0985986	0.14041
3.71094	0.721609	0.138864	0.0774821
3.75	0.254365	0.189124	0.051102
3.78906	3.09251	0.353688	0.164691
3.82812	15.1343	1.7804	0.0618943
3.86719	2.04053	0.300109	0.0980223
3.90625	1.01944	0.154394	0.0511406
3.94531	0.668181	0.239834	0.20438
3.98438	0.354898	0.123211	0.0981785
4.02344	0.379418	0.193001	0.115161
4.0625	0.28405	0.142102	0.106449
4.10156	0.187302	0.0323541	0.0469579
4.14062	0.284928	0.0652509	0.0646882
4.17969	1.85157	0.311058	0.187768
4.21875	0.637313	0.150676	0.0910715
4.25781	0.817378	0.17579	0.120741
4.29688	6.03723	0.457512	0.51728
4.33594	1.64525	0.0451285	0.203048
4.375	1.21863	0.130476	0.450799
4.41406	0.449447	0.0406055	0.165198
4.45312	1.42393	0.17059	0.143526
4.49219	1.85167	0.291875	0.175668
4.53125	0.47802	0.177895	0.0768958
4.57031	4.50279	0.0232209	0.32788
4.60938	1.12384	0.0556588	0.131483
4.64844	0.36297	0.131831	0.163627
4.6875	1.28924	0.367404	0.360275
4.72656	4.526	0.838052	0.735173
4.76562	5.52476	0.920439	0.557672
4.80469	8.45314	0.576459	0.789686
4.84375	6.91568	0.220476	0.87047
4.88281	5.8183	0.389151	0.773978
4.92188	14.4678	1.69181	1.80002
4.96094	2.88269	0.555123	0.418356
5	0.929504	0.337073	0.138049
