# Supplementary material for: Superconducting nonlinear transport in optically driven high-temperature K3C60
Source: Nat Commun. 2023 Nov 9;14:7233. doi: 10.1038/s41467-023-42989-7 (PMC10636163; doi:10.1038/s41467-023-42989-7)
Supplement: Supplementary file 3 — Source Data [file 41467_2023_42989_MOESM3_ESM.zip › Source Data/Dataset for fig 4.xlsx]

## Sheet: Fig4a
R50GHz8K	Current8K	R50GHz14K	Current14K	R50GHz16K	Current16K	R50GHz25K	Current25K
22.8497	0.172949	146.184	0.111309	207.604	0.10416	257.566	0.0974875
23.4852	0.347219	149.611	0.220959	210.236	0.207691	257.793	0.197831
23.6839	0.52285	153.963	0.330612	212.275	0.311587	258.463	0.292517
24.4116	0.865582	160.28	0.544809	215.227	0.512289	258.426	0.492399
29.0595	1.18196	167.053	0.754044	217.65	0.705804	257.389	0.685434
39.7044	1.46111	172.974	0.962096	218.845	0.910119	256.488	0.885343
57.032	1.72243	177.125	1.16193	218.143	1.11237	256.639	1.08269
77.4675	2.19078	181.392	1.57955	218.449	1.51394	257.365	1.47371
94.1709	2.72694	186.509	2.07548	220.931	1.99154	258.212	1.93003
106.457	3.302	190.347	2.56938	220.516	2.49647	258.818	2.43955

## Sheet: Fig4b
Rsample8K	Ipeak8K	Rsample14K	Ipeak14K	Rsample16K	Ipeak16K	Rsample25K	Ipeak25K
0.078662	0.05	94.0808	0.05	183.535	0.05	248.959	0.05
0.125997	0.1	94.3371	0.1	183.399	0.1	249.463	0.1
0.141737	0.15	94.8053	0.15	184.214	0.15	249.63	0.15
0.150071	0.2	95.5301	0.2	184.647	0.2	249.714	0.2
0.155504	0.25	96.4354	0.25	185.254	0.25	249.764	0.25
0.159315	0.3	97.5513	0.3	186.127	0.3	249.798	0.3
0.163201	0.35	98.8402	0.35	186.485	0.35	249.822	0.35
0.166867	0.4	100.382	0.4	186.903	0.4	249.84	0.4
0.171099	0.45	102.056	0.45	187.409	0.45	249.854	0.45
0.176031	0.5	103.913	0.5	188.156	0.5	249.865	0.5
0.180802	0.55	105.888	0.55	189.018	0.55	249.874	0.55
0.187617	0.6	108	0.6	190.034	0.6	249.882	0.6
0.196283	0.65	110.212	0.65	190.921	0.65	249.888	0.65
0.207435	0.7	112.551	0.7	192.025	0.7	249.894	0.7
0.22301	0.75	114.974	0.75	193.098	0.75	249.898	0.75
0.243362	0.8	117.486	0.8	194.162	0.8	249.903	0.8
0.271554	0.85	120.046	0.85	195.366	0.85	249.906	0.85
0.308504	0.9	122.658	0.9	196.521	0.9	249.91	0.9
0.358841	0.95	125.321	0.95	197.716	0.95	249.913	0.95
0.422531	1	128.014	1	198.883	1	249.915	1
0.507219	1.05	130.687	1.05	200.015	1.05	249.918	1.05
0.618934	1.1	133.375	1.1	201.047	1.1	249.92	1.1
0.764126	1.15	136.059	1.15	202.106	1.15	249.922	1.15
0.959697	1.2	138.758	1.2	203.188	1.2	249.924	1.2
1.19951	1.25	141.382	1.25	204.313	1.25	249.925	1.25
1.50109	1.3	143.965	1.3	205.352	1.3	249.927	1.3
1.88979	1.35	146.482	1.35	206.405	1.35	249.928	1.35
2.36569	1.4	148.984	1.4	207.407	1.4	249.93	1.4
2.95856	1.45	151.456	1.45	208.462	1.45	249.931	1.45
3.69611	1.5	153.858	1.5	209.459	1.5	249.932	1.5
4.58401	1.55	156.194	1.55	210.468	1.55	249.933	1.55
5.6449	1.6	158.482	1.6	211.386	1.6	249.934	1.6
6.90528	1.65	160.709	1.65	212.233	1.65	249.935	1.65
8.37437	1.7	162.866	1.7	213.137	1.7	249.936	1.7
10.0904	1.75	164.981	1.75	213.971	1.75	249.937	1.75
12.0622	1.8	167.033	1.8	214.808	1.8	249.938	1.8
14.2782	1.85	169.036	1.85	215.67	1.85	249.938	1.85
16.7537	1.9	170.974	1.9	216.517	1.9	249.939	1.9
19.4904	1.95	172.853	1.95	217.296	1.95	249.94	1.95
22.4983	2	174.641	2	218.011	2	249.94	2
25.7497	2.05	176.393	2.05	218.672	2.05	249.941	2.05
29.2127	2.1	178.107	2.1	219.369	2.1	249.942	2.1
32.8612	2.15	179.729	2.15	220.099	2.15	249.942	2.15
36.6527	2.2	181.331	2.2	220.784	2.2	249.943	2.2
40.5518	2.25	182.871	2.25	221.406	2.25	249.943	2.25
44.521	2.3	184.366	2.3	222.019	2.3	249.944	2.3
48.5225	2.35	185.818	2.35	222.64	2.35	249.944	2.35
52.5313	2.4	187.219	2.4	223.212	2.4	249.945	2.4
56.5007	2.45	188.585	2.45	223.755	2.45	249.945	2.45
60.456	2.5	189.904	2.5	224.292	2.5	249.945	2.5
64.3367	2.55	191.181	2.55	224.859	2.55	249.946	2.55
68.1437	2.6	192.411	2.6	225.427	2.6	249.946	2.6
71.871	2.65	193.608	2.65	225.898	2.65	249.947	2.65
75.527	2.7	194.768	2.7	226.357	2.7	249.947	2.7
79.1068	2.75	195.89	2.75	226.831	2.75	249.947	2.75
82.6207	2.8	196.996	2.8	227.276	2.8	249.948	2.8
86.0674	2.85	198.059	2.85	227.724	2.85	249.948	2.85
89.435	2.9	199.082	2.9	228.168	2.9	249.948	2.9
92.737	2.95	200.076	2.95	228.588	2.95	249.948	2.95
95.9523	3	201.049	3	228.974	3	249.949	3
99.089	3.05	201.986	3.05	229.346	3.05	249.949	3.05
102.142	3.1	202.898	3.1	229.729	3.1	249.949	3.1
105.1	3.15	203.776	3.15	230.091	3.15	249.95	3.15
107.964	3.2	204.638	3.2	230.509	3.2	249.95	3.2
110.734	3.25	205.459	3.25	230.853	3.25	249.95	3.25
113.406	3.3	206.265	3.3	231.215	3.3	249.95	3.3
116.005	3.35	207.046	3.35	231.544	3.35	249.951	3.35
118.515	3.4	207.815	3.4	231.853	3.4	249.951	3.4
120.96	3.45	208.553	3.45	232.189	3.45	249.951	3.45
123.35	3.5	209.267	3.5	232.484	3.5	249.951	3.5

## Sheet: Fig4c
RSample8K	IBias8K	RSample12K	Ibias12K	RSample15K	IBias15K	Rsample25K	Isample25K
14.28	0.05	14.97	0.05	157.653	0.05	256.971	0.147521
14.11	0.1	16.0433	0.1	169.688	0.1	256.351	0.294917
13.9367	0.15	21.1167	0.15	177.566	0.15	260.393	0.437566
13.78	0.2	29.1317	0.2	183.601	0.2	254.196	0.594977
13.656	0.25	39.5167	0.25	189.025	0.25	263.259	0.86216
13.5722	0.3	49.7272	0.3	193.01	0.3	261.872	1.15149
13.5324	0.35	60.5129	0.35	196.459	0.35	261.962	1.4364
13.5288	0.4	71.32	0.4	200.218	0.4	260.514	1.73046
13.5485	0.45	80.797	0.45	203.583	0.45	257.562	2.03532
13.5823	0.5	90.4813	0.5	207.399	0.5	257.747	2.60577
13.6582	0.55	100.614	0.55	210.748	0.55	253.022	3.50334
13.7517	0.6	110.006	0.6	214.102	0.6
13.8867	0.65	119.72	0.65	217.781	0.65
14.1943	0.7	128.484	0.7	221.328	0.7
14.5187	0.75	137.159	0.75	224.757	0.75
15.336	0.8	145.992	0.8	228.352	0.8
16.7367	0.85	154.036	0.85	231.993	0.85
19.2089	0.9	161.896	0.9	235.198	0.9
22.7281	0.95	169.798	0.95	238.405	0.95
36.3415	1	178.631	1	241.347	1
57.7633	1.05	186.305	1.05	243.495	1.05
77.3132	1.1	194.076	1.1	245.569	1.1
92.328	1.15	202.003	1.15	247.117	1.15
104.208	1.2	209.558	1.2	248.439	1.2
117.109	1.25	216.269	1.25	249.357	1.25
128.934	1.3	222.452	1.3	250.049	1.3
142.019	1.35	228.025	1.35	250.618	1.35
156.237	1.4	232.33	1.4	250.972	1.4
169.567	1.45	235.822	1.45	251.21	1.45
183.529	1.5	238.575	1.5	251.341	1.5
195.524	1.55	240.975	1.55	251.352	1.55
204.921	1.6	242.897	1.6	251.313	1.6
212.127	1.65	244.523	1.65	251.19	1.65
218.746	1.7	245.862	1.7	251.055	1.7
223.969	1.75	246.765	1.75	250.811	1.75
228.245	1.8	247.5	1.8	250.622	1.8
232.316	1.85	248.022	1.85	250.356	1.85
234.983	1.9	248.477	1.9	250.054	1.9
237.635	1.95	248.75	1.95	249.742	1.95
239.48	2	248.846	2	249.442	2
241.206	2.05	248.913	2.05	249.115	2.05
242.45	2.1	248.897	2.1	248.765	2.1
243.375	2.15	248.797	2.15	248.427	2.15
244.097	2.2	248.646	2.2	248.063	2.2
244.591	2.25	248.478	2.25	247.735	2.25
245.003	2.3	248.224	2.3	247.334	2.3
245.255	2.35	247.988	2.35	246.983	2.35
245.384	2.4	247.647	2.4	246.61	2.4
245.484	2.45	247.369	2.45	246.209	2.45
245.442	2.5	247.012	2.5	245.848	2.5
245.371	2.55	246.694	2.55	245.512	2.55
245.283	2.6	246.355	2.6	245.151	2.6
245.087	2.65	245.949	2.65	244.77	2.65
244.907	2.7	245.567	2.7	244.386	2.7
244.664	2.75	245.179	2.75	244.011	2.75

## Sheet: Fig4d
Rsample8K	Ibias8K	Rsample12K	Ibias12K	Rsample15K	Ibias15K	Rsample25K	Ibias25K
0.0567872	0.025	10.1034	0.025	127.494	0.025	249.195	0.025
-0.0384541	0.075	10.7073	0.075	130.985	0.075	249.598	0.075
0.0046961	0.125	12.6849	0.125	137.159	0.125	249.732	0.125
-0.00420923	0.175	15.8222	0.175	145.284	0.175	249.799	0.175
0.000471132	0.225	20.2433	0.225	154.592	0.225	249.839	0.225
0.00436715	0.275	26.1479	0.275	164.169	0.275	249.866	0.275
0.0193346	0.325	33.584	0.325	173.679	0.325	249.885	0.325
0.0379165	0.375	42.6141	0.375	182.493	0.375	249.899	0.375
0.0562837	0.425	53.0402	0.425	190.469	0.425	249.911	0.425
0.101806	0.475	64.6808	0.475	197.554	0.475	249.92	0.475
0.18302	0.525	77.1829	0.525	203.727	0.525	249.927	0.525
0.326893	0.575	90.0431	0.575	209.138	0.575	249.933	0.575
0.574927	0.625	102.992	0.625	213.796	0.625	249.938	0.625
0.97857	0.675	115.476	0.675	217.754	0.675	249.943	0.675
1.66019	0.725	127.443	0.725	221.26	0.725	249.946	0.725
2.74092	0.775	138.491	0.775	224.199	0.775	249.95	0.775
4.36751	0.825	148.679	0.825	226.785	0.825	249.953	0.825
6.7835	0.875	157.877	0.875	229.015	0.875	249.955	0.875
10.2123	0.925	166.162	0.925	230.967	0.925	249.958	0.925
14.8552	0.975	173.578	0.975	232.674	0.975	249.96	0.975
20.8982	1.025	180.28	1.025	234.2	1.025	249.962	1.025
28.3574	1.075	186.186	1.075	235.513	1.075	249.963	1.075
37.2076	1.125	191.491	1.125	236.715	1.125	249.965	1.125
47.2039	1.175	196.22	1.175	237.759	1.175	249.966	1.175
58.0442	1.225	200.424	1.225	238.701	1.225	249.968	1.225
69.3124	1.275	204.213	1.275	239.556	1.275	249.969	1.275
80.728	1.325	207.615	1.325	240.285	1.325	249.97	1.325
91.9239	1.375	210.66	1.375	240.942	1.375	249.971	1.375
102.66	1.425	213.397	1.425	241.551	1.425	249.972	1.425
112.83	1.475	215.893	1.475	242.107	1.475	249.973	1.475
122.322	1.525	218.132	1.525	242.597	1.525	249.974	1.525
131.083	1.575	220.168	1.575	243.059	1.575	249.975	1.575
139.15	1.625	222.008	1.625	243.464	1.625	249.976	1.625
146.568	1.675	223.717	1.675	243.841	1.675	249.976	1.675
153.335	1.725	225.243	1.725	244.219	1.725	249.977	1.725
159.509	1.775	226.645	1.775	244.511	1.775	249.978	1.775
165.136	1.825	227.983	1.825	244.819	1.825	249.978	1.825
170.272	1.875	229.174	1.875	245.094	1.875	249.979	1.875
174.981	1.925	230.271	1.925	245.333	1.925	249.979	1.925
179.314	1.975	231.312	1.975	245.57	1.975	249.98	1.975
183.28	2.025	232.251	2.025	245.805	2.025	249.98	2.025
186.895	2.075	233.145	2.075	245.999	2.075	249.981	2.075
190.253	2.125	233.96	2.125	246.187	2.125	249.981	2.125
193.36	2.175	234.729	2.175	246.376	2.175	249.982	2.175
196.227	2.225	235.448	2.225	246.539	2.225	249.982	2.225
198.889	2.275	236.102	2.275	246.695	2.275	249.983	2.275
201.363	2.325	236.724	2.325	246.826	2.325	249.983	2.325
203.67	2.375	237.305	2.375	246.971	2.375	249.983	2.375
205.821	2.425	237.854	2.425	247.096	2.425	249.984	2.425
207.825	2.475	238.354	2.475	247.214	2.475	249.984	2.475
209.701	2.525	238.852	2.525	247.33	2.525	249.984	2.525
211.45	2.575	239.297	2.575	247.428	2.575	249.985	2.575
213.094	2.625	239.715	2.625	247.524	2.625	249.985	2.625
214.631	2.675	240.115	2.675	247.624	2.675	249.985	2.675
216.078	2.725	240.512	2.725	247.71	2.725	249.985	2.725
217.434	2.775	240.866	2.775	247.8	2.775	249.986	2.775
218.705	2.825	241.213	2.825	247.886	2.825	249.986	2.825
219.907	2.875	241.536	2.875	247.976	2.875	249.986	2.875
221.053	2.925	241.852	2.925	248.04	2.925	249.986	2.925
222.14	2.975	242.144	2.975	248.105	2.975	249.987	2.975
223.185	3.025	242.419	3.025	248.173	3.025	249.987	3.025
224.156	3.075	242.687	3.075	248.235	3.075	249.987	3.075
225.087	3.125	242.941	3.125	248.288	3.125	249.987	3.125
225.965	3.175	243.173	3.175	248.354	3.175	249.987	3.175
226.811	3.225	243.398	3.225	248.403	3.225	249.988	3.225
227.604	3.275	243.618	3.275	248.463	3.275	249.988	3.275
228.357	3.325	243.826	3.325	248.504	3.325	249.988	3.325
229.084	3.375	244.011	3.375	248.559	3.375	249.988	3.375
229.762	3.425	244.207	3.425	248.602	3.425	249.988	3.425
230.416	3.475	244.378	3.475	248.643	3.475	249.988	3.475
231.029	3.525	244.555	3.525	248.681	3.525
