# Supplementary material for: Superconducting nonlinear transport in optically driven high-temperature K3C60
Source: Nat Commun. 2023 Nov 9;14:7233. doi: 10.1038/s41467-023-42989-7 (PMC10636163; doi:10.1038/s41467-023-42989-7)
Supplement: Supplementary file 3 — Source Data [file 41467_2023_42989_MOESM3_ESM.zip › Source Data/Dataset for fig 5.xlsx]

## Sheet: Fig5a
Delay	Inpulse tau>0	Delay	Inpulse tau>0	Delay	transmittedPulse tau<0	Delay	transmittedPulse tau>0
0	0.00573829	0	0.00753845	0	0.00112679	0	0.00282074
0.133333	0.00459766	0.133333	0.00371361	0.1	-0.00270679	0.1	0.00174964
0.266666	0.00873025	0.266666	0.00163404	0.2	-0.000468545	0.2	-0.000966353
0.399999	0.00669034	0.399999	0.00881977	0.3	0.000483885	0.3	0.000965443
0.533332	0.00511091	0.533332	0.00685163	0.4	-0.00025424	0.4	-0.00100461
0.666665	0.00179877	0.666665	0.00972949	0.5	-0.00115906	0.5	-0.00110024
0.799998	0.00789679	0.799998	0.00213534	0.6	-0.00108762	0.6	-0.0053464
0.933331	0.00726067	0.933331	0.00445633	0.7	0.00188875	0.7	0.00442741
1.06666	0.00579091	1.06666	0.00640585	0.8	-0.00454021	0.8	0.00159663
1.2	0.00989291	1.2	0.00774279	0.9	0.000507701	0.9	-0.00331894
1.33333	0	1.33333	0.00575612	1	-0.00318299	1	6.64878e-05
1.46666	0.00379479	1.46666	0	1.1	-0.00123049	1.1	0.00215132
1.6	0.00361934	1.6	0.00597886	1.2	-0.00208768	1.2	2.82375e-05
1.73333	0.00695347	1.73333	0.0098782	1.3	-0.00394492	1.3	0.000774181
1.86666	0.00528636	1.86666	0.00809559	1.4	0.0034603	1.4	-0.0024965
1.99999	0.00423356	1.99999	0.00356494	1.5	0.000769634	1.5	0.00065941
2.13333	0.00511091	2.13333	0.00337928	1.6	-0.00027806	1.6	-0.000794219
2.26666	0.00739224	2.26666	0.00111409	1.7	-0.000682839	1.7	-0.000908976
2.39999	0.00449669	2.39999	0.00466061	1.8	0.00841295	1.8	-0.000985489
2.53333	0.00289546	2.53333	0.00677729	1.9	-0.00234961	1.9	0.000276891
2.66666	0.00971736	2.66666	0.00807712	2	0.00410318	2	0.00140535
2.79999	0.00570314	2.79999	0.00982239	2.1	0.00419841	2.1	-0.00167404
2.93333	0.00625167	2.93333	0.00441904	2.2	0.000531521	2.2	0.000334272
3.06666	0.00835736	3.06666	0.0109364	2.3	0.00098393	2.3	-0.00266864
3.19999	0.0138194	3.19999	0.00740846	2.4	0.00319835	2.4	0.000238636
3.33332	0.0104851	3.33332	0.00330505	2.5	-0.00232577	2.5	0.00303114
3.46666	0.00776504	3.46666	0.013963	2.6	-0.000444722	2.6	-0.00100463
3.59999	0.00993679	3.59999	0.00971097	2.7	-0.00249247	2.7	-0.0036441
3.73332	0.00576892	3.73332	0.0099895	2.8	0.00238878	2.8	-0.000736855
3.86666	0.00774323	3.86666	0.0131459	2.9	-0.00184959	2.9	0.00176877
3.99999	0.0157058	3.99999	0.0154298	3	-0.000968566	3	-0.00102374
4.13332	0.0145213	4.13332	0.0153184	3.1	-0.000778089	3.1	0.00217043
4.26666	0.0189961	4.26666	0.0142415	3.2	0.00381743	3.2	0.00117585
4.39999	0.0183601	4.39999	0.0180107	3.3	0.00243639	3.3	-0.000736839
4.53332	0.0226374	4.53332	0.0242308	3.4	0.00141253	3.4	-0.00163581
4.66666	0.0274194	4.66666	0.0260876	3.5	0.00188876	3.5	0.00117584
4.79999	0.0209045	4.79999	0.030581	3.6	0.00172208	3.6	0.00228519
4.93332	0.0255768	4.93332	0.0352601	3.7	0.00117442	3.7	0.00438915
5.06665	0.0389137	5.06665	0.0362813	3.8	-0.00199244	3.8	0.00266772
5.19999	0.0452311	5.19999	0.0417587	3.9	0.000531536	3.9	0.00205567
5.33332	0.0567473	5.33332	0.0509497	4	0.00184112	4	-0.000105657
5.46665	0.0708299	5.46665	0.065841	4.1	0.00491273	4.1	0.00119496
5.59999	0.0870622	5.59999	0.0840373	4.2	0.00441272	4.2	0.00385359
5.73332	0.111784	5.73332	0.107878	4.3	0.00391267	4.3	-0.00146366
5.86665	0.141967	5.86665	0.136547	4.4	0.00877012	4.4	0.00580451
5.99998	0.188931	5.99998	0.184823	4.5	0.00800817	4.5	0.00477166
6.13332	0.244209	6.13332	0.234862	4.6	0.00322216	4.6	0.00938123
6.26665	0.322913	6.26665	0.308929	4.7	0.00350788	4.7	0.00521158
6.39998	0.416337	6.39998	0.405889	4.8	0.000102918	4.8	0.00735377
6.53332	0.53492	6.53332	0.520229	4.9	0.00924633	4.9	0.0163242
6.66665	0.65607	6.66665	0.650313	5	0.0106036	5	0.0136656
6.79998	0.792248	6.79998	0.776368	5.1	0.0155324	5.1	0.0156548
6.93332	0.909186	6.93332	0.893849	5.2	0.0180326	5.2	0.0177588
7.06665	0.985653	7.06665	0.98509	5.3	0.022509	5.3	0.025945
7.19998	0.999999	7.19998	0.999999	5.4	0.0251759	5.4	0.0330028
7.33331	0.94402	7.33331	0.9497	5.5	0.0334145	5.5	0.0308606
7.46665	0.819952	7.46665	0.836234	5.6	0.0378909	5.6	0.041935
7.59998	0.668135	7.59998	0.676086	5.7	0.0443675	5.7	0.0514792
7.73331	0.492498	7.73331	0.505857	5.8	0.0510584	5.8	0.0642368
7.86665	0.34645	7.86665	0.353937	5.9	0.0697738	5.9	0.0780846
7.99998	0.241642	7.99998	0.239449	6	0.0829413	6	0.0935963
8.13331	0.165065	8.13331	0.164974	6.1	0.100276	6.1	0.107023
8.26665	0.113385	8.26665	0.117793	6.2	0.116419	6.2	0.128005
8.39998	0.0905281	8.39998	0.0924856	6.3	0.139254	6.3	0.149102
8.53331	0.0712905	8.53331	0.0749206	6.4	0.152303	6.4	0.171002
8.66665	0.0541369	8.66665	0.0612733	6.5	0.176566	6.5	0.193208
8.79998	0.044222	8.79998	0.0527322	6.6	0.190471	6.6	0.210844
8.93331	0.0370272	8.93331	0.0384908	6.7	0.205925	6.7	0.226814
9.06664	0.0271781	9.06664	0.0321035	6.8	0.218711	6.8	0.241102
9.19998	0.0180967	9.19998	0.0189205	6.9	0.22495	6.9	0.248734
9.33331	0.0179433	9.33331	0.0241937	7	0.22383	7	0.24881
9.46664	0.0153768	9.46664	0.0236924	7.1	0.220783	7.1	0.241542
9.59998	0.0157935	9.59998	0.0219656	7.2	0.210353	7.2	0.227082
				7.3	0.188447	7.3	0.207018
				7.4	0.16535	7.4	0.183549
				7.5	0.142682	7.5	0.158511
				7.6	0.118632	7.6	0.131255
				7.7	0.0897	7.7	0.107
				7.8	0.0681006	7.8	0.085403
				7.9	0.0526896	7.9	0.0685278
				8	0.0388228	8	0.0522985
				8.1	0.0336884	8.1	0.0456836
				8.2	0.0286633	8.2	0.0413724
				8.3	0.031671	8.3	0.0417308
				8.4	0.0282501	8.4	0.0367658
				8.5	0.0297229	8.5	0.0336947
				8.6	0.0266442	8.6	0.0330547
				8.7	0.0247542	8.7	0.0305569
				8.8	0.0225956	8.8	0.0261129
				8.9	0.0146314	8.9	0.0173114
				9	0.0115554	9	0.0157714
				9.1	0.00852856	9.1	0.0142055
				9.2	0.00760995	9.2	0.0106746
				9.3	0.00497296	9.3	0.00675404
				9.4	0.00545781	9.4	0.00673466
				9.5	0.00117105	9.5	0.00483323
				9.6	0.00237552	9.6	0.00084569
				9.7	0.00194865	9.7	0.00363695
				9.8	0.000773216	9.8	0.00207717
				9.9	0.00164933	9.9	0.00276783
				10	0.00275211	10	0.0056231
				10.1	0.00582511	10.1	0.0041594
				10.2	0.000511271	10.2	0.00485013
				10.3	-0.00346085	10.3	0.00288519
				10.4	-0.00188509	10.4	-0.000282444
				10.5	-0.00161675	10.5	0.00197574
				10.6	-0.000113311	10.6	-0.00123999
				10.7	0.00323608	10.7	0.000965612
				10.8	-0.00538422	10.8	0.00241653
				10.9	0.00134387	10.9	-0.000372712
				11	0.00330961	11	0.00267532
				11.1	0	11.1	0
				11.2	0	11.2	0
				11.3	0	11.3	0
				11.4	0	11.4	0
				11.5	0	11.5	0
				11.6	0	11.6	0
				11.7	0	11.7	0
				11.8	0	11.8	0
				11.9	0	11.9	0
				12	0	12	0
				12.1	0	12.1	0
				12.2	0	12.2	0
				12.3	0	12.3	0
				12.4	0	12.4	0
				12.5	0	12.5	0
				12.6	0	12.6	0
				12.7	0	12.7	0
				12.8	0	12.8	0
				12.9	0	12.9	0
				13	0	13	0
				13.1	0	13.1	0
				13.2	0	13.2	0
				13.3	0	13.3	0
				13.4	0	13.4	0
				13.5	0	13.5	0
				13.6	0	13.6	0
				13.7	0	13.7	0
				13.8	0	13.8	0
				13.9	0	13.9	0
				14	0	14	0
				14.1	0	14.1	0
				14.2	0	14.2	0
				14.3	0	14.3	0
				14.4	0	14.4	0
				14.5	0	14.5	0
				14.6	0	14.6	0
				14.7	0	14.7	0
				14.8	0	14.8	0
				14.9	0	14.9	0
				15	0	15	0
				15.1	0	15.1	0
				15.2	0	15.2	0
				15.3	0	15.3	0
				15.4	0	15.4	0
				15.5	0	15.5	0
				15.6	0	15.6	0
				15.7	0	15.7	0
				15.8	0	15.8	0
				15.9	0	15.9	0
				16	0	16	0
				16.1	0	16.1	0
				16.2	0	16.2	0
				16.3	0	16.3	0
				16.4	0	16.4	0
				16.5	0	16.5	0
				16.6	0	16.6	0
				16.7	0	16.7	0
				16.8	0	16.8	0
				16.9	0	16.9	0
				17	0	17	0
				17.1	0	17.1	0
				17.2	0	17.2	0
				17.3	0	17.3	0
				17.4	0	17.4	0
				17.5	0	17.5	0
				17.6	0	17.6	0
				17.7	0	17.7	0
				17.8	0	17.8	0
				17.9	0	17.9	0
				18	0	18	0
				18.1	0	18.1	0
				18.2	0	18.2	0
				18.3	0	18.3	0
				18.4	0	18.4	0
				18.5	0	18.5	0
				18.6	0	18.6	0
				18.7	0	18.7	0
				18.8	0	18.8	0
				18.9	0	18.9	0
				19	0	19	0
				19.1	0	19.1	0
				19.2	0	19.2	0
				19.3	0	19.3	0
				19.4	0	19.4	0
				19.5	0	19.5	0
				19.6	0	19.6	0
				19.7	0	19.7	0
				19.8	0	19.8	0
				19.9	0	19.9	0

## Sheet: Fig5b
Freqency	Transmittance Equilibrium16K	Frequency	Transmittace 0.2mJ/cm2	Frequency	Transmittance 4mJ/cm2
0	1.16545	0	1.03965	0	1.16505
0.0390625	1.15817	0.0390625	1.03995	0.0390625	1.15282
0.078125	1.14091	0.078125	1.04263	0.078125	1.12499
0.117188	1.11926	0.117188	1.04739	0.117188	1.09661
0.15625	1.09227	0.15625	1.04714	0.15625	1.07505
0.195312	1.06155	0.195312	1.04144	0.195312	1.06431
0.234375	1.03661	0.234375	1.04576	0.234375	1.0696
0.273438	1.01917	0.273438	1.06417	0.273438	1.08168
0.3125	0.996547	0.3125	1.06352	0.3125	1.07012
0.351562	0.967175	0.351562	1.01957	0.351562	1.0247
0.390625	0.94831	0.390625	0.980179	0.390625	0.982615
0.429688	0.94094	0.429688	1.00545	0.429688	0.976482
0.46875	0.931464	0.46875	1.07179	0.46875	0.990363
0.507812	0.937807	0.507812	1.06537	0.507812	0.984101
0.546875	0.974786	0.546875	0.985863	0.546875	0.948823
0.585938	0.991867	0.585938	0.934723	0.585938	0.908312
0.625	0.957894	0.625	0.951034	0.625	0.925297
0.664062	0.994629	0.664062	0.942667	0.664062	1.03399
0.703125	1.1573	0.703125	0.933332	0.703125	1.13694
0.742188	1.20167	0.742188	1.14309	0.742188	1.07904
0.78125	1.07273	0.78125	1.23769	0.78125	1.03232
0.820312	1.14841	0.820312	0.743287	0.820312	1.30248
0.859375	1.02625	0.859375	0.463394	0.859375	1.56105
0.898438	0.152976	0.898438	0.752248	0.898438	1.30034
0.9375	0.839435	0.9375	1.56048	0.9375	1.54901
0.976562	0.142472	0.976562	1.03626	0.976562	2.45498
1.01562	0.992812	1.01562	0.244987	1.01562	1.27079
1.05469	0.487883	1.05469	0.376921	1.05469	0.812835
1.09375	4.71733	1.09375	0.737349	1.09375	6.80153
1.13281	8.244	1.13281	0.280579	1.13281	8.96613
1.17188	3.73415	1.17188	0.466065	1.17188	6.56434
1.21094	1.22436	1.21094	0.210105	1.21094	3.45852
1.25	1.2414	1.25	0.968052	1.25	1.21077
1.28906	0.799008	1.28906	1.35743	1.28906	0.307569
1.32812	1.27105	1.32812	1.41334	1.32812	2.19382
1.36719	3.83832	1.36719	0.520646	1.36719	14.0427
1.40625	2.49196	1.40625	0.334591	1.40625	6.89234
1.44531	2.56215	1.44531	0.342585	1.44531	5.127
1.48438	1.81	1.48438	0.448463	1.48438	3.92069
1.52344	3.46306	1.52344	0.225211	1.52344	4.30824
1.5625	4.49548	1.5625	0.260653	1.5625	4.62583
1.60156	1.33212	1.60156	0.381759	1.60156	1.83247
1.64062	2.24717	1.64062	0.428527	1.64062	1.36964
1.67969	4.984	1.67969	0.33487	1.67969	4.21264
1.71875	2.66916	1.71875	0.278121	1.71875	3.63939
1.75781	8.20571	1.75781	0.903084	1.75781	4.42925
1.79688	3.85039	1.79688	2.72982	1.79688	1.07042
1.83594	1.16428	1.83594	0.562095	1.83594	1.11886
1.875	0.473812	1.875	0.23277	1.875	1.15705
1.91406	0.533076	1.91406	0.740012	1.91406	0.825599
1.95312	1.52422	1.95312	1.00452	1.95312	3.71844
1.99219	3.37864	1.99219	0.350913	1.99219	5.76062
2.03125	1.81547	2.03125	0.133653	2.03125	0.819784
2.07031	1.01545	2.07031	0.179806	2.07031	0.184517
2.10938	0.304739	2.10938	0.814176	2.10938	0.675232
2.14844	3.7484	2.14844	1.69679	2.14844	9.39506
2.1875	0.278508	2.1875	0.299371	2.1875	1.39309
2.22656	1.20863	2.22656	0.11682	2.22656	0.607049
2.26562	2.19749	2.26562	0.155209	2.26562	1.4346
2.30469	3.66842	2.30469	0.316755	2.30469	2.1168
2.34375	3.57604	2.34375	1.1663	2.34375	1.69923
2.38281	1.58711	2.38281	3.50333	2.38281	0.311766
2.42188	1.66926	2.42188	0.998931	2.42188	0.37252
2.46094	1.08896	2.46094	0.335294	2.46094	0.335337
2.5	1.02371	2.5	1.00136	2.5	1.04423
2.53906	4.00202	2.53906	3.06905	2.53906	4.58041
2.57812	0.476943	2.57812	1.18225	2.57812	0.847118
2.61719	0.475626	2.61719	0.732428	2.61719	0.760668
2.65625	1.70303	2.65625	0.0998393	2.65625	1.02602
2.69531	3.90184	2.69531	0.537824	2.69531	3.27381
2.73438	4.83851	2.73438	0.354104	2.73438	7.8876
2.77344	2.55705	2.77344	0.192329	2.77344	1.15663
2.8125	3.42456	2.8125	2.13123	2.8125	2.38214
2.85156	2.11017	2.85156	1.22578	2.85156	2.43758
2.89062	0.305735	2.89062	6.49085	2.89062	0.835679
2.92969	0.451835	2.92969	1.13968	2.92969	0.303647
2.96875	0.714504	2.96875	0.569977	2.96875	0.55927
3.00781	0.732733	3.00781	2.98789	3.00781	0.731844
3.04688	0.634381	3.04688	0.820694	3.04688	0.711254
3.08594	0.725046	3.08594	0.297912	3.08594	0.584797
3.125	1.60315	3.125	0.177521	3.125	0.553443
3.16406	3.52174	3.16406	0.211366	3.16406	0.822737
3.20312	0.945358	3.20312	0.746996	3.20312	0.414775
3.24219	0.240064	3.24219	0.915504	3.24219	0.52401
3.28125	1.05441	3.28125	0.359477	3.28125	1.49691
3.32031	1.36796	3.32031	0.637065	3.32031	1.47198
3.35938	0.717125	3.35938	2.72451	3.35938	0.544861
3.39844	0.640116	3.39844	0.906804	3.39844	0.47374
3.4375	1.65542	3.4375	1.36668	3.4375	1.87903
3.47656	0.90774	3.47656	5.27118	3.47656	0.93122
3.51562	0.366918	3.51562	1.1672	3.51562	0.930352
3.55469	0.265993	3.55469	0.563625	3.55469	1.64213
3.59375	2.07681	3.59375	0.276664	3.59375	3.35812
3.63281	1.47683	3.63281	0.446733	3.63281	0.739896
3.67188	0.929993	3.67188	1.7061	3.67188	0.0436554
3.71094	0.411135	3.71094	6.41616	3.71094	0.204024
3.75	0.371052	3.75	2.63807	3.75	0.447632
3.78906	1.793	3.78906	1.1663	3.78906	2.70058
3.82812	4.76882	3.82812	0.951962	3.82812	13.6307
3.86719	0.538099	3.86719	1.79197	3.86719	2.96761
3.90625	0.0227683	3.90625	0.776893	3.90625	2.58864
3.94531	0.636212	3.94531	0.921136	3.94531	0.599253
3.98438	0.222476	3.98438	0.983748	3.98438	0.386984
4.02344	0.216822	4.02344	0.231818	4.02344	0.652689
4.0625	0.427725	4.0625	0.584956	4.0625	0.219342
4.10156	0.255391	4.10156	4.03114	4.10156	0.0845266
4.14062	0.29684	4.14062	0.610378	4.14062	0.201391
4.17969	0.884918	4.17969	0.375379	4.17969	1.02793
4.21875	0.640611	4.21875	0.493586	4.21875	0.403326
4.25781	0.724943	4.25781	2.14998	4.25781	0.393555
4.29688	0.961711	4.29688	0.839034	4.29688	1.59288
4.33594	1.39392	4.33594	0.307238	4.33594	0.61165
4.375	2.06174	4.375	0.665761	4.375	0.716988
4.41406	0.28248	4.41406	0.918635	4.41406	0.219826
4.45312	1.27024	4.45312	0.231945	4.45312	0.722729
4.49219	2.05681	4.49219	0.551332	4.49219	0.752434
4.53125	2.21129	4.53125	0.418654	4.53125	0.0982191
4.57031	3.75732	4.57031	0.620714	4.57031	1.32071
4.60938	0.474513	4.60938	0.588006	4.60938	0.392817
4.64844	0.778167	4.64844	1.71978	4.64844	0.527244
4.6875	0.869365	4.6875	1.27283	4.6875	1.18453
4.72656	6.52756	4.72656	0.503829	4.72656	2.42444
4.76562	15.9506	4.76562	0.325168	4.76562	1.20961
4.80469	9.18488	4.80469	0.972828	4.80469	1.77679
4.84375	1.55959	4.84375	1.01442	4.84375	1.93217
4.88281	3.00627	4.88281	1.33057	4.88281	1.3313
4.92188	9.12272	4.92188	1.73756	4.92188	0.611275
4.96094	1.98043	4.96094	0.741147	4.96094	1.13497
5	1.37881	5	0.567844	5	0.904716

## Sheet: Fig5c
Fluence (mJ/cm2)	ReZ50GHz (ohm)
0	257.566
0.2	244.2
0.5	235.979
1	227.082
2	217.397
4	206.368
6	211.235
