# Supplementary material for: Superconducting nonlinear transport in optically driven high-temperature K3C60
Source: Nat Commun. 2023 Nov 9;14:7233. doi: 10.1038/s41467-023-42989-7 (PMC10636163; doi:10.1038/s41467-023-42989-7)
Supplement: Supplementary file 3 — Source Data [file 41467_2023_42989_MOESM3_ESM.zip › Source Data/Dataset for fig 6.xlsx]

## Sheet: Fig6aLeft
Frequency	NormalizedTransmittance 16K 0.1GA/m2	NormalizedTransmittance 16K 0.5GA/m2	NormalizedTransmittance 16K 2.5GA/m2	Frequency	NormalizedTransmittance 25K 0.1GA/m2	NormalizedTransmittance 25K 0.8GA/m2	NormalizedTransmittance 25K 2.5GA/m2
0	1.16545	1.13171	1.1018	0	0.996295	1.00108	1.00085
0.0390625	1.15817	1.12558	1.09758	0.0390625	0.993656	0.998025	0.997455
0.078125	1.14091	1.10868	1.08532	0.078125	0.987519	0.992298	0.990734
0.117188	1.11926	1.08333	1.06509	0.117188	0.981525	0.988953	0.985664
0.15625	1.09227	1.05297	1.03838	0.15625	0.979698	0.988891	0.983273
0.195312	1.06155	1.02649	1.01282	0.195312	0.986397	0.99311	0.98552
0.234375	1.03661	1.01124	0.995057	0.234375	1.00178	1.00561	0.997359
0.273438	1.01917	0.999319	0.978568	0.273438	1.01538	1.022	1.01346
0.3125	0.996547	0.975539	0.951663	0.3125	1.01226	1.02338	1.01299
0.351562	0.967175	0.946672	0.922764	0.351562	0.995238	1.00302	0.990111
0.390625	0.94831	0.936671	0.914285	0.390625	0.984466	0.984612	0.971969
0.429688	0.94094	0.942871	0.923533	0.429688	0.986243	0.985943	0.97755
0.46875	0.931464	0.935565	0.921724	0.46875	0.988436	0.992043	0.989266
0.507812	0.937807	0.915862	0.904652	0.507812	0.989551	0.987876	0.987823
0.546875	0.974786	0.919929	0.904746	0.546875	1.0003	0.993126	0.990323
0.585938	0.991867	0.935513	0.923789	0.585938	1.00942	1.01125	1.00388
0.625	0.957894	0.916472	0.929765	0.625	1.00171	1.00022	1.00084
0.664062	0.994629	0.910664	0.943735	0.664062	1.00847	0.970885	0.995519
0.703125	1.1573	0.989664	0.997264	0.703125	1.04309	0.995784	1.02929
0.742188	1.20167	1.04448	1.00877	0.742188	1.04354	1.0334	1.04289
0.78125	1.07273	0.99697	0.971985	0.78125	1.04437	0.994239	1.00926
0.820312	1.14841	1.03372	1.05644	0.820312	1.14378	1.01352	1.06762
0.859375	1.02625	1.15122	1.23129	0.859375	1.19775	1.24278	1.18681
0.898438	0.152976	0.955923	1.12143	0.898438	1.00801	1.22532	0.94326
0.9375	0.839435	0.864244	1.08839	0.9375	1.0437	1.00516	0.65968
0.976562	0.142472	1.11361	1.3426	0.976562	1.05372	1.23491	0.641262
1.01562	0.992812	0.837052	0.934571	1.01562	0.426068	1.17582	0.502237
1.05469	0.487883	0.586193	0.783214	1.05469	0.380442	1.08956	0.540509
1.09375	4.71733	0.706666	1.35561	1.09375	1.36311	1.65244	1.71362
1.13281	8.244	1.55244	0.910523	1.13281	1.17285	2.38396	2.54426
1.17188	3.73415	1.39743	1.08637	1.17188	1.34321	1.44263	1.74106
1.21094	1.22436	0.638261	0.850107	1.21094	1.0239	0.527975	0.75483
1.25	1.2414	0.270905	0.732811	1.25	0.609454	0.61949	0.390693
1.28906	0.799008	0.158872	0.69796	1.28906	0.286461	0.28718	0.147593
1.32812	1.27105	0.211384	0.837316	1.32812	0.0266875	0.419862	0.287298
1.36719	3.83832	1.11299	2.42189	1.36719	0.826816	2.27978	1.15856
1.40625	2.49196	0.621117	1.30887	1.40625	0.681349	0.893907	0.752345
1.44531	2.56215	0.534657	1.27746	1.44531	0.777118	0.142516	0.834438
1.48438	1.81	0.110553	0.726707	1.48438	0.412784	0.716138	0.62619
1.52344	3.46306	0.436487	0.863376	1.52344	0.112476	1.11424	0.848701
1.5625	4.49548	0.530589	0.780929	1.5625	0.706062	0.227253	0.53747
1.60156	1.33212	0.182563	0.205175	1.60156	0.600208	0.785775	0.0881131
1.64062	2.24717	0.61251	0.202176	1.64062	0.475527	1.09085	0.184683
1.67969	4.984	0.949904	0.692786	1.67969	0.849288	0.822006	0.849302
1.71875	2.66916	1.17062	1.46663	1.71875	2.0873	1.4369	2.05494
1.75781	8.20571	1.87588	0.667376	1.75781	0.133151	2.25105	1.40732
1.79688	3.85039	0.971343	0.304037	1.79688	0.906409	1.19614	0.412612
1.83594	1.16428	0.504357	0.158578	1.83594	0.472908	0.524842	0.146012
1.875	0.473812	0.365297	0.068076	1.875	0.177614	0.245906	0.0975709
1.91406	0.533076	0.392791	0.0562017	1.91406	0.127207	0.0799496	0.110362
1.95312	1.52422	0.54205	0.192433	1.95312	0.144996	0.50548	0.374935
1.99219	3.37864	0.504899	0.340337	1.99219	1.24865	1.35166	0.544273
2.03125	1.81547	0.388194	0.158947	2.03125	0.495065	0.558171	0.267005
2.07031	1.01545	0.199498	0.155818	2.07031	0.185122	0.233688	0.199347
2.10938	0.304739	0.344209	0.29026	2.10938	0.12188	0.11239	0.184922
2.14844	3.7484	2.64082	2.32881	2.14844	1.57142	2.19541	0.930818
2.1875	0.278508	0.0752979	0.417297	2.1875	0.959662	0.737136	0.233497
2.22656	1.20863	0.393425	0.303379	2.22656	0.680079	0.583761	0.220504
2.26562	2.19749	0.550819	0.385454	2.26562	0.0859642	0.203842	0.224638
2.30469	3.66842	0.67613	0.72788	2.30469	1.60388	0.703673	0.564421
2.34375	3.57604	0.885865	1.05635	2.34375	2.60988	1.4018	0.873121
2.38281	1.58711	0.506016	0.63496	2.38281	0.606032	0.270373	0.293455
2.42188	1.66926	0.338388	0.352076	2.42188	0.176224	0.0723351	0.132732
2.46094	1.08896	0.3904	0.200072	2.46094	0.215011	0.139798	0.0838301
2.5	1.02371	0.778396	0.242384	2.5	0.228324	0.334805	0.221046
2.53906	4.00202	2.8828	0.789327	2.53906	1.26086	0.470169	0.703783
2.57812	0.476943	0.474734	0.157474	2.57812	0.558994	0.26296	0.0553743
2.61719	0.475626	0.248625	0.132078	2.61719	0.431499	0.375815	0.043277
2.65625	1.70303	0.495019	0.172766	2.65625	0.315214	0.413144	0.204142
2.69531	3.90184	1.22855	0.517372	2.69531	0.882074	0.467599	0.72358
2.73438	4.83851	0.982866	1.37079	2.73438	1.3917	0.486476	1.27816
2.77344	2.55705	1.32983	0.533255	2.77344	0.687779	0.396955	0.47838
2.8125	3.42456	1.49458	0.441301	2.8125	0.984506	0.341739	0.353376
2.85156	2.11017	0.628962	0.342217	2.85156	0.664832	0.219456	0.0457486
2.89062	0.305735	0.16699	0.157967	2.89062	0.152049	0.0859347	0.179096
2.92969	0.451835	0.144517	0.0694694	2.92969	0.0805942	0.315713	0.128131
2.96875	0.714504	0.0969753	0.066731	2.96875	0.147443	0.409222	0.12097
3.00781	0.732733	0.191885	0.164043	3.00781	0.128214	0.251347	0.15017
3.04688	0.634381	0.0580805	0.173334	3.04688	0.0237757	0.0381994	0.0711875
3.08594	0.725046	0.263859	0.122145	3.08594	0.260316	0.2753	0.063195
3.125	1.60315	0.485205	0.106131	3.125	0.816914	0.710648	0.224893
3.16406	3.52174	0.426271	0.163034	3.16406	1.41781	1.12336	0.41399
3.20312	0.945358	0.15979	0.0822315	3.20312	0.124541	0.168168	0.103645
3.24219	0.240064	0.211472	0.104732	3.24219	0.305025	0.294574	0.0752306
3.28125	1.05441	0.378885	0.253025	3.28125	0.940861	0.461905	0.127171
3.32031	1.36796	0.190355	0.226195	3.32031	0.361421	0.293603	0.27699
3.35938	0.717125	0.15763	0.142389	3.35938	0.359418	0.444145	0.183515
3.39844	0.640116	0.384992	0.232855	3.39844	1.16263	0.494187	0.183896
3.4375	1.65542	0.771273	0.580707	3.4375	2.26038	0.381891	0.261524
3.47656	0.90774	0.506351	0.385037	3.47656	0.564252	0.123934	0.0729692
3.51562	0.366918	0.431992	0.368801	3.51562	0.310957	0.247148	0.240265
3.55469	0.265993	0.347398	0.52875	3.55469	0.826106	0.556246	0.364054
3.59375	2.07681	0.234799	0.958933	3.59375	1.63919	0.704313	0.78778
3.63281	1.47683	0.0653767	0.267967	3.63281	0.730205	0.188583	0.242063
3.67188	0.929993	0.0758543	0.130062	3.67188	0.469523	0.217445	0.0985986
3.71094	0.411135	0.0795281	0.0940842	3.71094	0.253121	0.135345	0.138864
3.75	0.371052	0.0151703	0.0910972	3.75	0.231482	0.0470559	0.189124
3.78906	1.793	0.444704	0.157148	3.78906	1.42352	0.506332	0.353688
3.82812	4.76882	2.89554	0.450728	3.82812	6.32306	2.52337	1.7804
3.86719	0.538099	0.633336	0.114971	3.86719	1.17052	0.720146	0.300109
3.90625	0.0227683	0.516572	0.285794	3.90625	1.23603	0.607514	0.154394
3.94531	0.636212	0.246514	0.267161	3.94531	1.15218	0.144913	0.239834
3.98438	0.222476	0.0259981	0.0475905	3.98438	0.217413	0.0947058	0.123211
4.02344	0.216822	0.110614	0.105729	4.02344	0.155247	0.114408	0.193001
4.0625	0.427725	0.28328	0.151852	4.0625	0.281117	0.0139981	0.142102
4.10156	0.255391	0.171921	0.0486207	4.10156	0.0696216	0.108236	0.0323541
4.14062	0.29684	0.226663	0.0532567	4.14062	0.091379	0.271699	0.0652509
4.17969	0.884918	0.275631	0.148122	4.17969	0.367232	0.684128	0.311058
4.21875	0.640611	0.0556405	0.0664249	4.21875	0.327729	0.178692	0.150676
4.25781	0.724943	0.163396	0.0892016	4.25781	0.561039	0.192953	0.17579
4.29688	0.961711	0.361256	0.277266	4.29688	1.98274	0.953843	0.457512
4.33594	1.39392	0.323633	0.0218117	4.33594	0.34727	0.29531	0.0451285
4.375	2.06174	0.755002	0.120047	4.375	0.433283	0.321494	0.130476
4.41406	0.28248	0.127466	0.0698673	4.41406	0.220633	0.0519928	0.0406055
4.45312	1.27024	0.163108	0.0408266	4.45312	0.250244	0.186938	0.17059
4.49219	2.05681	0.390117	0.0458141	4.49219	0.183285	0.303985	0.291875
4.53125	2.21129	0.341644	0.124516	4.53125	0.161439	0.191593	0.177895
4.57031	3.75732	0.420333	0.313704	4.57031	1.17975	0.190936	0.0232209
4.60938	0.474513	0.0746557	0.0412727	4.60938	0.336763	0.101764	0.0556588
4.64844	0.778167	0.0890651	0.032905	4.64844	0.207612	0.0705175	0.131831
4.6875	0.869365	0.210186	0.123847	4.6875	0.0690244	0.10417	0.367404
4.72656	6.52756	1.81035	0.312404	4.72656	1.22262	1.2047	0.838052
4.76562	15.9506	2.52986	0.213529	4.76562	2.52067	1.67869	0.920439
4.80469	9.18488	0.582606	0.430883	4.80469	2.00062	0.343118	0.576459
4.84375	1.55959	0.543578	0.3159	4.84375	1.06906	0.466928	0.220476
4.88281	3.00627	0.755545	0.199037	4.88281	0.818754	0.365992	0.389151
4.92188	9.12272	2.37516	0.486046	4.92188	2.73073	1.07525	1.69181
4.96094	1.98043	0.731651	0.0964458	4.96094	0.918648	0.404208	0.555123
5	1.37881	0.39246	0.0171628	5	0.621006	0.103455	0.337073

## Sheet: Fig6aRight
Frequency	Mid-IR pump 4mJ/cm2 0.1GA/m2	Mid-IR pump 4mJ/cm2 0.5GA/m2	Mid-IR pump 4mJ/cm2 2.5GA/m2	Frequency	515nm pump 4mJ/cm2 0.1GA/m2	515nm pump 4mJ/cm2 0.7GA/m2	515nm pump 4mJ/cm2 2.5 GA/m2
0	1.15969	1.12157	1.10611	0	1.00834	1.01726	1.01502
0.0390625	1.15146	1.11659	1.09873	0.0390625	1.01143	1.01777	1.01707
0.078125	1.13172	1.10503	1.08119	0.078125	1.01687	1.01884	1.02191
0.117188	1.10938	1.09113	1.0613	0.117188	1.01862	1.02047	1.02712
0.15625	1.08936	1.07456	1.04331	0.15625	1.01775	1.02462	1.03204
0.195312	1.07362	1.05705	1.03095	0.195312	1.02106	1.03247	1.03801
0.234375	1.06464	1.04603	1.02786	0.234375	1.0273	1.03893	1.04366
0.273438	1.06045	1.04216	1.02711	0.273438	1.02683	1.03535	1.04347
0.3125	1.04984	1.03227	1.01113	0.3125	1.02117	1.02374	1.03722
0.351562	1.0267	1.01142	0.98037	0.351562	1.0278	1.0215	1.03679
0.390625	1.0041	0.994794	0.961237	0.390625	1.05162	1.04017	1.05258
0.429688	0.99618	0.985692	0.964057	0.429688	1.06598	1.06593	1.0742
0.46875	0.994858	0.965307	0.965138	0.46875	1.04292	1.07331	1.07519
0.507812	0.978103	0.937009	0.952648	0.507812	0.992325	1.05052	1.0422
0.546875	0.950586	0.937863	0.95622	0.546875	0.953032	1.01338	1.00346
0.585938	0.945604	0.970065	0.978269	0.585938	0.953784	1.0015	1.00617
0.625	0.987077	0.994083	0.968704	0.625	1.01656	1.05038	1.06385
0.664062	1.03519	1.02311	0.942983	0.664062	1.13188	1.14599	1.12836
0.703125	1.04445	1.07902	0.992376	0.703125	1.18331	1.20991	1.14498
0.742188	1.02093	1.04918	1.07062	0.742188	1.06787	1.18799	1.11707
0.78125	1.01198	0.912753	1.03008	0.78125	0.913997	1.10578	1.05092
0.820312	1.04493	0.858021	0.937108	0.820312	0.914034	0.918525	0.869305
0.859375	1.21413	0.879647	0.896411	0.859375	0.697261	0.580139	0.5884
0.898438	1.42622	0.796201	0.723836	0.898438	0.360464	0.375632	0.413845
0.9375	1.62326	0.826215	0.550713	0.9375	0.274365	0.561186	0.530507
0.976562	1.96884	1.09618	0.632568	0.976562	0.646029	1.16024	1.03259
1.01562	1.87137	0.734149	0.519186	1.01562	0.84377	1.5966	1.70772
1.05469	2.32323	0.389699	0.50267	1.05469	0.913181	1.17061	2.40053
1.09375	5.29736	0.662755	1.62055	1.09375	1.64337	1.54291	1.86547
1.13281	4.65574	0.880129	3.86343	1.13281	0.307363	1.63274	1.08334
1.17188	3.18486	0.882764	3.12376	1.17188	1.9462	1.31772	0.972761
1.21094	1.99124	0.923686	1.38933	1.21094	1.36473	1.4173	0.561633
1.25	1.24948	0.854247	0.53728	1.25	1.5321	0.879192	0.522299
1.28906	0.762546	0.713176	0.133366	1.28906	1.7071	0.235437	0.327406
1.32812	1.40192	0.660945	0.421376	1.32812	0.896103	0.55775	0.195115
1.36719	3.74994	1.47634	2.19391	1.36719	0.830372	0.699206	0.284111
1.40625	0.527449	0.762775	3.53299	1.40625	0.628108	0.145864	0.0999104
1.44531	1.29463	0.986563	4.76792	1.44531	0.242231	0.117434	0.119854
1.48438	1.14463	0.690383	2.87938	1.48438	0.741646	0.159563	0.065514
1.52344	0.998922	0.556479	2.41126	1.52344	1.91714	0.21973	0.471255
1.5625	1.2718	0.0877226	0.883785	1.5625	1.03677	0.145103	0.28103
1.60156	0.731296	0.281716	0.135213	1.60156	0.335191	0.0290019	0.0489676
1.64062	1.11926	0.643497	0.97846	1.64062	0.420369	0.181575	0.069453
1.67969	3.65473	1.91836	4.8575	1.67969	1.19722	0.37186	0.137867
1.71875	5.12757	4.15296	8.49881	1.71875	0.638093	0.175808	0.290582
1.75781	2.09465	3.19197	3.64028	1.75781	0.666593	0.121957	0.0711428
1.79688	0.697097	0.738154	0.596415	1.79688	0.707509	0.168218	0.0590064
1.83594	0.549821	0.19327	0.191306	1.83594	0.599501	0.158946	0.0970201
1.875	0.497146	0.35081	0.214988	1.875	0.160178	0.096613	0.320124
1.91406	0.352394	0.664898	0.445637	1.91406	0.245856	0.12734	0.262216
1.95312	0.0935007	1.64672	2.21655	1.95312	0.0859038	0.406163	0.0370215
1.99219	0.68524	1.81667	3.46994	1.99219	0.365166	0.335283	0.151767
2.03125	0.711389	0.571494	0.624564	2.03125	0.165606	0.129059	0.0483966
2.07031	0.5335	0.269977	0.113445	2.07031	0.287843	0.124994	0.0886342
2.10938	0.654041	0.156837	0.470962	2.10938	0.662505	0.132761	0.1865
2.14844	5.70064	1.60521	6.89983	2.14844	0.545312	0.0884478	0.139127
2.1875	0.672204	0.185631	1.55431	2.1875	0.572166	0.0217505	0.140989
2.22656	0.210484	0.0563623	0.684977	2.22656	0.46572	0.175602	0.0757396
2.26562	0.256039	0.0877185	0.0712869	2.26562	0.690268	0.468976	0.218304
2.30469	1.4848	0.181458	0.5768	2.30469	2.16316	0.276327	0.195936
2.34375	3.95922	0.255522	0.984164	2.34375	1.22913	0.329901	0.181788
2.38281	1.70051	0.356803	0.772667	2.38281	0.499564	0.408516	0.183773
2.42188	0.647738	0.37673	0.68812	2.42188	1.49383	0.842879	0.258006
2.46094	0.474477	0.234946	0.307117	2.46094	0.838595	0.166891	0.118937
2.5	0.8028	0.252901	0.350859	2.5	0.235597	0.0795098	0.0313637
2.53906	2.75668	1.05399	2.11541	2.53906	0.753229	0.194906	0.116157
2.57812	0.564747	0.323214	0.256982	2.57812	3.02301	0.882205	0.424941
2.61719	0.706987	0.281895	0.0939806	2.61719	2.47962	0.894777	0.497107
2.65625	0.648213	0.314802	0.103717	2.65625	0.251315	0.0559292	0.184916
2.69531	2.19397	0.80974	0.629734	2.69531	0.690571	0.208111	0.208918
2.73438	7.07021	3.07603	2.16145	2.73438	0.854928	0.285662	0.281649
2.77344	1.78283	1.91173	0.203876	2.77344	3.67599	1.69367	0.166982
2.8125	1.0849	1.55569	0.572962	2.8125	1.21365	0.17248	0.101931
2.85156	0.75262	1.20158	0.199045	2.85156	0.831416	0.141765	0.0546522
2.89062	0.386216	0.547398	0.310785	2.89062	0.593767	0.380336	0.0983622
2.92969	0.714902	0.136399	0.349298	2.92969	5.04825	1.26697	0.643875
2.96875	0.884268	0.113399	0.0688457	2.96875	1.02027	0.445369	0.0693314
3.00781	0.895594	0.104912	0.422959	3.00781	0.173457	0.154857	0.0546031
3.04688	0.621087	0.124271	0.675866	3.04688	0.284674	0.0255813	0.0145362
3.08594	0.351069	0.219612	0.675585	3.08594	0.221711	0.074635	0.0205791
3.125	0.150037	0.361692	0.988546	3.125	0.297046	0.113144	0.0503126
3.16406	1.46424	0.726595	2.09403	3.16406	0.452202	0.122853	0.126555
3.20312	0.561675	0.23044	0.883073	3.20312	0.549338	0.0882657	0.149356
3.24219	0.275452	0.131226	0.880428	3.24219	1.14219	0.343183	0.2986
3.28125	0.577345	0.0472238	1.74496	3.28125	0.95207	0.173275	0.239935
3.32031	0.96746	0.201708	1.21094	3.32031	1.5678	0.18471	0.201644
3.35938	1.3577	0.111708	0.571984	3.35938	2.18864	0.333334	0.439051
3.39844	2.12871	0.374558	0.857747	3.39844	1.25401	0.0696195	0.211139
3.4375	2.58	1.33752	1.89526	3.4375	1.06256	0.142132	0.111474
3.47656	0.474754	0.634196	0.942469	3.47656	0.544383	0.420337	0.0557924
3.51562	0.580396	0.180004	0.668665	3.51562	1.45958	0.35718	0.081357
3.55469	1.24686	0.0813219	0.825575	3.55469	3.07516	0.512531	0.503712
3.59375	1.86257	0.0896035	1.4786	3.59375	0.574693	0.33092	0.243343
3.63281	1.17491	0.159431	0.573003	3.63281	0.0947945	0.264979	0.106867
3.67188	0.760773	0.142519	0.371685	3.67188	0.984876	0.254156	0.0675115
3.71094	0.399939	0.108855	0.310251	3.71094	3.35069	0.360601	0.339924
3.75	0.554805	0.0800144	0.416543	3.75	1.49161	0.625638	0.375988
3.78906	0.560146	0.153193	1.21541	3.78906	0.628145	0.359308	0.148182
3.82812	7.15463	0.797069	4.0664	3.82812	0.909358	0.242127	0.0767292
3.86719	2.65719	0.141606	0.520438	3.86719	1.16274	0.472674	0.181997
3.90625	2.89229	0.155701	0.0197044	3.90625	0.482733	0.30271	0.0263175
3.94531	1.87389	0.16707	0.684982	3.94531	1.49027	0.434437	0.17307
3.98438	0.235337	0.0368523	0.454958	3.98438	2.6393	0.464969	0.256794
4.02344	0.841366	0.0407858	0.728057	4.02344	1.17619	0.178473	0.136746
4.0625	1.01855	0.111211	0.647297	4.0625	2.17796	0.872587	0.576293
4.10156	0.202205	0.0657183	0.150235	4.10156	0.339332	0.215353	0.164151
4.14062	0.392334	0.131883	0.108966	4.14062	0.171467	0.0647813	0.0446977
4.17969	0.636931	0.504767	0.263608	4.17969	0.722811	0.48669	0.42128
4.21875	0.243903	0.221802	0.116588	4.21875	0.893823	0.298853	0.335659
4.25781	0.443265	0.267251	0.228661	4.25781	0.748867	0.281568	0.204328
4.29688	0.772924	0.969395	1.27816	4.29688	8.39635	2.47189	0.640153
4.33594	0.601403	0.226792	0.410175	4.33594	4.20262	0.588273	0.192497
4.375	0.958318	0.197785	0.759735	4.375	2.75838	0.168404	0.165085
4.41406	0.26735	0.0743767	0.338441	4.41406	0.609175	0.147197	0.105298
4.45312	0.493524	0.111833	0.317141	4.45312	0.200483	0.120592	0.0620237
4.49219	0.722023	0.134004	0.145981	4.49219	0.368896	0.0764546	0.0288001
4.53125	0.740588	0.145429	0.139467	4.53125	3.61835	0.991634	0.258722
4.57031	1.2657	0.935437	0.389529	4.57031	3.46025	1.13583	0.51502
4.60938	0.392641	0.267616	0.0119531	4.60938	0.46947	0.15202	0.20481
4.64844	0.380538	0.170985	0.0565648	4.64844	0.765532	0.0825533	0.110924
4.6875	0.349084	0.238493	0.16537	4.6875	0.745649	0.033926	0.0581398
4.72656	0.715768	1.39179	1.84028	4.72656	0.5151	0.0782321	0.0557497
4.76562	2.20341	2.03708	3.31387	4.76562	0.248099	0.0952111	0.0515125
4.80469	2.8366	1.21647	2.15913	4.80469	0.286596	0.059858	0.0469915
4.84375	2.3138	0.432332	1.36721	4.84375	0.70755	0.0953774	0.013583
4.88281	1.70291	0.288342	1.58139	4.88281	0.793933	0.280123	0.0438504
4.92188	3.39921	1.17271	4.93289	4.92188	0.85231	0.456939	0.0933358
4.96094	1.03282	0.326162	1.02277	4.96094	0.894621	0.694167	0.158815
5	0.696058	0.223908	0.357148	5	0.283222	0.9926	0.254479

## Sheet: Fig6b
DeltaR50GHz25KGreenPump	Current	DeltaR50GHzEquilibrium16K	Current	DeltaR50GHzEquilibrium25K	Current	DeltaR50GHz25KMid-IRPump	Current
1.5754	0.0759985	0.00378	0.10416	-0.43369	0.0974875	-0.00237	0.0912454
1.48595	0.15208	2.63648	0.207691	-0.20731	0.197831	1.64801	0.184937
0.31259	0.232808	4.67533	0.311587	0.46265	0.292517	4.91758	0.26886
-0.63368	0.386039	7.62653	0.512289	0.42639	0.492399	8.40505	0.457046
-1.49258	0.53968	10.0499	0.705804	-0.61099	0.685434	10.6977	0.64828
-1.95056	0.68987	11.2449	0.910119	-1.51181	0.885343	9.49053	0.829132
-1.20765	0.841894	10.5427	1.11237	-1.36102	1.08269	9.28668	1.0135
-0.43998	1.14805	10.8485	1.51394	-0.63483	1.47371	9.06924	1.38336
-0.29112	1.53191	13.3305	1.99154	0.21201	1.93003	8.50108	1.83464
-0.25122	1.91897	12.9164	2.49647	0.81778	2.43955	8.88604	2.28904
-0.24511	2.31455			0.71854	2.86578	9.46983	2.75028
